# Supplementary material for: Tetra­ethyl­ammonium tetra­kis­(1,1,1,5,5,5-hexa­fluoro­acetyl­acetonato)terbate(III)
Source: Acta Crystallogr Sect E Struct Rep Online. 2012 Jan 7;68(Pt 2):m111–2. doi: 10.1107/S1600536811055437 (PMC3274855; doi:10.1107/S1600536811055437)
Supplement: Supplementary file 1 [file e-68-0m111-sup1.cif]

##############################################################################
#                                                                            #
# This CIF contains the data in a paper accepted for publication in          #
# Acta Crystallographica Section E. It conforms to the requirements of       #
# Notes for Authors for Acta Crystallographica Section E, and has been       #
# peer reviewed under the auspices of the IUCr Commission on Journals.       #
#                                                                            #
# Full details of the Crystallographic Information File format               #
# are given in the paper "The Crystallographic Information File (CIF):       #
# a New Standard Archive File for Crystallography" by S. R. Hall, F. H.      #
# Allen and I. D. Brown [Acta Cryst. (1991), A47, 655-685].                  #
#                                                                            #
# The current version of the core CIF dictionary is obtainable from          #
# ftp://ftp.iucr.org/pub/cif_core.dic.                                       #
#                                                                            #
# Software is freely available for graphical display of the structure(s)     #
# in this CIF. For information consult the CIF software page                 #
# http://www.iucr.org/resources/cif/software.                                #
#                                                                            #
# This file may be used for bona fide research purposes within the           #
# scientific community so long as proper attribution is given to the journal # 
# article from which it was obtained.                                        #
#                                                                            #
##############################################################################
data_I
_audit_creation_method     SHELXL-97
_chemical_name_systematic
;
Tetraethylammonium tetrakis(1,1,1,5,5,5-hexafluoroacetylacetonato)terbate(III)
;
_chemical_name_common     ?
_chemical_formula_moiety     'C8 H20 N +, C20 H4 F24 O8 Tb -'
_chemical_formula_sum     'C28 H24 F24 N O8 Tb'
_chemical_formula_iupac     '(C8 H20 N) [Tb (C5 H F6 O2)4]'
_chemical_formula_weight     1117.41
_chemical_melting_point     ?
_symmetry_cell_setting     monoclinic
_symmetry_space_group_name_H-M     'P 21/n'
_symmetry_space_group_name_Hall     '-P 2yn'
loop_
    _symmetry_equiv_pos_as_xyz
    'x, y, z'
    '-x+1/2, y+1/2, -z+1/2'
    '-x, -y, -z'
    'x-1/2, -y-1/2, z-1/2'
_cell_length_a     12.7113(9)
_cell_length_b     16.9355(13)
_cell_length_c     18.3540(11)
_cell_angle_alpha     90.00
_cell_angle_beta     94.657(6)
_cell_angle_gamma     90.00
_cell_volume     3938.1(5)
_cell_formula_units_Z     4
_cell_measurement_reflns_used     3060
_cell_measurement_theta_min     2.3543
_cell_measurement_theta_max     28.4418
_cell_measurement_temperature     100(2)
_exptl_crystal_description     needle
_exptl_crystal_colour     colourless
_exptl_crystal_size_max     0.4
_exptl_crystal_size_mid     0.1
_exptl_crystal_size_min     0.1
_exptl_crystal_density_diffrn     1.885
_exptl_crystal_density_meas     ?
_exptl_crystal_density_method     'not measured'
_exptl_crystal_F_000     2176
_exptl_absorpt_coefficient_mu     1.956
_exptl_absorpt_correction_type     multi-scan
_exptl_absorpt_process_details
;
(CrysAlis PRO; Agilent, 2010)
;
_exptl_absorpt_correction_T_min     0.531
_exptl_absorpt_correction_T_max     0.820
_exptl_special_details
;
CrysAlisPro.
Empirical absorption correction using spherical harmonics,
 implemented in SCALE3 ABSPACK scaling algorithm
(Agilent Technologies, 2010)
;
_diffrn_ambient_temperature     100(2)
_diffrn_radiation_type     MoK\a
_diffrn_radiation_wavelength     0.71073
_diffrn_radiation_source     'SuperNova (Mo) X-ray Source'
_diffrn_radiation_monochromator     'mirror'
_diffrn_measurement_device_type     'Agilent SuperNova Dual Cu at zero Atlas'
_diffrn_measurement_method     '\w scans'
_diffrn_detector_area_resol_mean     10.35
_diffrn_reflns_number     14178
_diffrn_reflns_av_R_equivalents     0.0638
_diffrn_reflns_av_sigmaI/netI     0.1049
_diffrn_reflns_theta_min     2.36
_diffrn_reflns_theta_max     25.02
_diffrn_reflns_theta_full     25.02
_diffrn_measured_fraction_theta_max     0.988
_diffrn_measured_fraction_theta_full     0.988
_diffrn_reflns_limit_h_min     -10
_diffrn_reflns_limit_h_max     15
_diffrn_reflns_limit_k_min     -20
_diffrn_reflns_limit_k_max     19
_diffrn_reflns_limit_l_min     -21
_diffrn_reflns_limit_l_max     21
_diffrn_standards_number     0
_diffrn_standards_interval_count     .
_diffrn_standards_interval_time     .
_diffrn_standards_decay_%     ?
_refine_special_details
;
Refinement of <i>F</i>^2^ against ALL reflections. The weighted <i>R</i>-factor
<i>wR</i> and goodness of fit <i>S</i> are based on <i>F</i>^2^, conventional
<i>R</i>-factors <i>R</i> are based on <i>F</i>, with <i>F</i> set to zero for
negative <i>F</i>^2^. The threshold expression of <i>F</i>^2^ >
\s(<i>F</i>^2^) is used only for calculating <i>R</i>-factors(gt) <i>etc</i>.
and is not relevant to the choice of reflections for refinement.
<i>R</i>-factors based on <i>F</i>^2^ are statistically about twice as large
as those based on <i>F</i>, and <i>R</i>- factors based on ALL data will be
even larger.
;
_reflns_number_total     6876
_reflns_number_gt     4772
_reflns_threshold_expression     I>2\s(I)
_refine_ls_structure_factor_coef     Fsqd
_refine_ls_matrix_type     full
_refine_ls_R_factor_all     0.0897
_refine_ls_R_factor_gt     0.0535
_refine_ls_wR_factor_gt     0.1052
_refine_ls_wR_factor_ref     0.1232
_refine_ls_goodness_of_fit_ref     0.982
_refine_ls_restrained_S_all     1.003
_refine_ls_number_reflns     6876
_refine_ls_number_parameters     591
_refine_ls_number_restraints     90
_refine_ls_hydrogen_treatment     constr
_refine_ls_weighting_scheme     calc
_refine_ls_weighting_details
                 'calc w=1/[\s^2^(Fo^2^)+(0.0477P)^2^] where P=(Fo^2^+2Fc^2^)/3'
_atom_sites_solution_hydrogens     geom
_atom_sites_solution_primary     direct
_atom_sites_solution_secondary     difmap
_refine_ls_shift/su_max     0.001
_refine_ls_shift/su_mean     0.000
_refine_diff_density_max     1.512
_refine_diff_density_min     -1.242
_refine_ls_extinction_method     none
_refine_ls_extinction_coef     ?
loop_
    _atom_type_symbol
    _atom_type_description
    _atom_type_scat_dispersion_real
    _atom_type_scat_dispersion_imag
    _atom_type_scat_source
    'C' 'C' 0.0033 0.0016
                         'International Tables Vol C Tables 4.2.6.8 and 6.1.1.4'
    'H' 'H' 0.0000 0.0000
                         'International Tables Vol C Tables 4.2.6.8 and 6.1.1.4'
    'N' 'N' 0.0061 0.0033
                         'International Tables Vol C Tables 4.2.6.8 and 6.1.1.4'
    'O' 'O' 0.0106 0.0060
                         'International Tables Vol C Tables 4.2.6.8 and 6.1.1.4'
    'Tb' 'Tb' -0.1723 4.1537
                         'International Tables Vol C Tables 4.2.6.8 and 6.1.1.4'
    'S' 'S' 0.1246 0.1234
                         'International Tables Vol C Tables 4.2.6.8 and 6.1.1.4'
    'F' 'F' 0.0171 0.0103
                         'International Tables Vol C Tables 4.2.6.8 and 6.1.1.4'
_computing_data_collection     'CrysAlis PRO (Agilent, 2010)'
_computing_cell_refinement     'CrysAlis PRO (Agilent, 2010)'
_computing_data_reduction     'CrysAlis PRO (Agilent, 2010)'
_computing_structure_solution     'SHELXS97 (Sheldrick, 2008)'
_computing_structure_refinement     'SHELXL97 (Sheldrick, 2008)'
_computing_molecular_graphics     'DIAMOND (Brandenburg, 2008)'
_computing_publication_material     'PLATON (Spek, 2009)'
loop_
    _atom_site_type_symbol
    _atom_site_label
    _atom_site_fract_x
    _atom_site_fract_y
    _atom_site_fract_z
    _atom_site_U_iso_or_equiv
    _atom_site_adp_type
    _atom_site_calc_flag
    _atom_site_refinement_flags
    _atom_site_occupancy
    _atom_site_symmetry_multiplicity
    _atom_site_disorder_assembly
    _atom_site_disorder_group
    C C1 0.8770(4) -0.0312(3) 0.0638(2) 0.0408(18) Uani d D 1 1 . .
    C C2 0.8119(5) 0.0356(3) 0.0246(3) 0.0269(14) Uani d . 1 1 A .
    C C3 0.7175(5) 0.0124(3) -0.0131(3) 0.0344(16) Uani d . 1 1 . .
    H H3 0.6992 -0.0420 -0.0135 0.041 Uiso calc R 1 1 A .
    C C4 0.6495(4) 0.0647(3) -0.0499(3) 0.0262(14) Uani d . 1 1 A .
    C C5 0.5548(5) 0.0315(4) -0.0952(3) 0.0397(17) Uani d . 1 1 . .
    C C6 0.6132(4) 0.1453(3) 0.2003(3) 0.0259(14) Uani d . 1 1 . .
    C C7 0.6239(5) 0.1927(3) 0.1298(2) 0.0251(14) Uani d . 1 1 A .
    C C8 0.5408(4) 0.2398(3) 0.1044(3) 0.0206(13) Uani d . 1 1 . .
    H H8 0.4770 0.2379 0.1280 0.025 Uiso calc R 1 1 . .
    C C9 0.5479(5) 0.2907(3) 0.0443(3) 0.0240(14) Uani d . 1 1 A .
    C C10 0.4618(5) 0.3541(3) 0.0308(3) 0.0299(15) Uani d . 1 1 . .
    C C11 0.8151(6) 0.4535(3) 0.1453(3) 0.0407(18) Uani d . 1 1 . .
    C C12 0.8176(5) 0.4065(3) 0.0732(3) 0.0314(15) Uani d . 1 1 A .
    C C13 0.8257(5) 0.4492(3) 0.0096(3) 0.0414(18) Uani d . 1 1 . .
    H H13 0.8368 0.5046 0.0127 0.050 Uiso calc R 1 1 . .
    C C14 0.8179(5) 0.4129(3) -0.0592(3) 0.0292(15) Uani d . 1 1 A .
    C C15 0.8325(5) 0.4656(3) -0.1259(3) 0.0400(18) Uani d . 1 1 . .
    C C16 1.1411(5) 0.2831(3) -0.0144(3) 0.0295(15) Uani d . 1 1 . .
    C C17 1.0321(4) 0.2525(3) -0.0428(3) 0.0227(14) Uani d . 1 1 A .
    C C18 1.0187(4) 0.2291(3) -0.1155(3) 0.0240(14) Uani d . 1 1 . .
    H H18 1.0745 0.2370 -0.1462 0.029 Uiso calc R 1 1 . .
    C C19 0.9261(4) 0.1948(3) -0.1440(3) 0.0204(13) Uani d . 1 1 A .
    C C20 0.9233(5) 0.1624(3) -0.2223(3) 0.0301(15) Uani d . 1 1 . .
    C C21 0.0392(5) 0.1360(3) 0.3084(3) 0.0389(17) Uani d . 1 1 . .
    H H21A 0.0257 0.1631 0.3546 0.047 Uiso calc R 1 1 . .
    H H21B 0.1117 0.1143 0.3145 0.047 Uiso calc R 1 1 . .
    C C22 -0.0386(6) 0.0668(4) 0.2971(3) 0.053(2) Uani d . 1 1 . .
    H H22A -0.1111 0.0870 0.2946 0.080 Uiso calc R 1 1 . .
    H H22B -0.0276 0.0298 0.3380 0.080 Uiso calc R 1 1 . .
    H H22C -0.0268 0.0396 0.2513 0.080 Uiso calc R 1 1 . .
    C C23 -0.0751(5) 0.2336(4) 0.2359(3) 0.0406(17) Uani d . 1 1 . .
    H H23A -0.0736 0.2741 0.1970 0.049 Uiso calc R 1 1 . .
    H H23B -0.1255 0.1921 0.2179 0.049 Uiso calc R 1 1 . .
    C C24 -0.1160(6) 0.2718(4) 0.3030(4) 0.058(2) Uani d . 1 1 . .
    H H24A -0.1166 0.2327 0.3423 0.086 Uiso calc R 1 1 . .
    H H24B -0.1878 0.2914 0.2908 0.086 Uiso calc R 1 1 . .
    H H24C -0.0700 0.3159 0.3191 0.086 Uiso calc R 1 1 . .
    C C25 0.1164(5) 0.2586(3) 0.2736(3) 0.0367(17) Uani d . 1 1 . .
    H H25A 0.1862 0.2328 0.2823 0.044 Uiso calc R 1 1 . .
    H H25B 0.0976 0.2809 0.3207 0.044 Uiso calc R 1 1 . .
    C C27 0.0568(5) 0.1617(4) 0.1757(3) 0.0431(18) Uani d . 1 1 . .
    H H27A 0.0536 0.2041 0.1385 0.052 Uiso calc R 1 1 . .
    H H27B 0.0007 0.1230 0.1609 0.052 Uiso calc R 1 1 . .
    C C28 0.1652(5) 0.1201(4) 0.1762(3) 0.049(2) Uani d . 1 1 . .
    H H28A 0.2211 0.1569 0.1940 0.074 Uiso calc R 1 1 . .
    H H28B 0.1772 0.1031 0.1265 0.074 Uiso calc R 1 1 . .
    H H28C 0.1662 0.0740 0.2085 0.074 Uiso calc R 1 1 . .
    C C26 0.1247(5) 0.3262(3) 0.2183(3) 0.050(2) Uani d . 1 1 . .
    H H26A 0.1509 0.3053 0.1734 0.076 Uiso calc R 1 1 . .
    H H26B 0.1737 0.3664 0.2393 0.076 Uiso calc R 1 1 . .
    H H26C 0.0550 0.3498 0.2071 0.076 Uiso calc R 1 1 . .
    N N1 0.0347(3) 0.1967(2) 0.2478(2) 0.0238(11) Uani d . 1 1 . .
    O O1 0.8526(3) 0.1026(2) 0.03109(17) 0.0249(9) Uani d . 1 1 . .
    O O2 0.6578(3) 0.1386(2) -0.05394(18) 0.0276(10) Uani d . 1 1 . .
    O O3 0.7119(3) 0.1847(2) 0.10428(17) 0.0260(9) Uani d . 1 1 . .
    O O4 0.6180(3) 0.2930(2) 0.00045(17) 0.0266(10) Uani d . 1 1 . .
    O O5 0.8142(3) 0.3344(2) 0.08163(17) 0.0271(10) Uani d . 1 1 . .
    O O6 0.7992(3) 0.34237(19) -0.07428(17) 0.0243(9) Uani d . 1 1 . .
    O O7 0.9674(3) 0.24911(18) 0.00547(17) 0.0221(9) Uani d . 1 1 . .
    O O8 0.8409(3) 0.18631(19) -0.11522(17) 0.0233(9) Uani d . 1 1 . .
    F F1B 0.8437(7) -0.0451(6) 0.1273(3) 0.069(3) Uani d PDU 0.425(4) 1 A 1
    F F2B 0.9779(5) -0.0073(4) 0.0802(4) 0.044(2) Uani d PDU 0.425(4) 1 A 1
    F F3B 0.8865(8) -0.0927(4) 0.0223(4) 0.060(3) Uani d PDU 0.425(4) 1 A 1
    F F1A 0.8147(5) -0.0854(3) 0.0929(3) 0.0524(18) Uani d PDU 0.575(4) 1 A 2
    F F2A 0.9494(6) -0.0096(4) 0.1126(3) 0.069(2) Uani d PDU 0.575(4) 1 A 2
    F F3A 0.9235(5) -0.0736(3) 0.0135(3) 0.0427(18) Uani d PDU 0.575(4) 1 A 2
    F F4 0.5671(3) 0.0363(2) -0.16613(18) 0.0701(13) Uani d . 1 1 A .
    F F5 0.5332(3) -0.0435(2) -0.07899(19) 0.0610(12) Uani d . 1 1 A .
    F F6 0.4669(3) 0.0730(2) -0.0848(2) 0.0661(13) Uani d . 1 1 A .
    F F7 0.6745(3) 0.17776(19) 0.25596(15) 0.0388(9) Uani d . 1 1 . .
    F F8 0.6463(3) 0.07081(17) 0.19320(15) 0.0371(9) Uani d . 1 1 . .
    F F9 0.5163(3) 0.14256(19) 0.22091(16) 0.0390(9) Uani d . 1 1 . .
    F F10 0.4251(3) 0.3581(2) -0.03773(16) 0.0535(11) Uani d . 1 1 . .
    F F11 0.5033(3) 0.4249(2) 0.0478(2) 0.0693(14) Uani d . 1 1 . .
    F F12 0.3802(3) 0.3450(2) 0.07027(17) 0.0517(11) Uani d . 1 1 . .
    F F13 0.8205(4) 0.5301(2) 0.13763(19) 0.0816(15) Uani d U 1 1 . .
    F F14 0.8916(3) 0.4309(2) 0.19396(16) 0.0477(11) Uani d . 1 1 . .
    F F15 0.7254(3) 0.4379(3) 0.17600(19) 0.0700(13) Uani d . 1 1 . .
    F F16 0.9110(3) 0.5157(2) -0.11361(19) 0.0645(12) Uani d . 1 1 . .
    F F17 0.8480(4) 0.4257(2) -0.18469(18) 0.0783(15) Uani d U 1 1 . .
    F F18 0.7465(4) 0.5087(2) -0.1421(2) 0.0771(14) Uani d . 1 1 . .
    F F19 1.1866(3) 0.2368(2) 0.03637(18) 0.0454(10) Uani d . 1 1 . .
    F F20 1.1322(3) 0.3534(2) 0.0180(2) 0.0636(13) Uani d . 1 1 . .
    F F21 1.2065(3) 0.2928(3) -0.06505(18) 0.0653(13) Uani d . 1 1 . .
    F F22 0.8784(3) 0.09067(18) -0.22706(16) 0.0432(10) Uani d . 1 1 . .
    F F23 1.0188(3) 0.1542(2) -0.24729(15) 0.0422(10) Uani d . 1 1 . .
    F F24 0.8672(3) 0.20959(19) -0.26958(14) 0.0343(9) Uani d . 1 1 . .
    Tb Tb1 0.78328(2) 0.228824(14) -0.002340(13) 0.02031(7) Uani d . 1 1 A .
loop_
    _atom_site_aniso_label
    _atom_site_aniso_U_11
    _atom_site_aniso_U_22
    _atom_site_aniso_U_33
    _atom_site_aniso_U_12
    _atom_site_aniso_U_13
    _atom_site_aniso_U_23
    C1 0.062(5) 0.020(3) 0.040(3) 0.002(3) 0.000(3) -0.007(3)
    C2 0.037(4) 0.024(3) 0.021(3) 0.008(3) 0.008(2) 0.003(2)
    C3 0.051(4) 0.020(3) 0.029(3) 0.002(3) -0.011(3) -0.009(2)
    C4 0.032(3) 0.015(3) 0.033(3) -0.001(2) 0.013(3) 0.003(2)
    C5 0.046(4) 0.037(3) 0.035(3) -0.020(3) -0.010(3) 0.009(3)
    C6 0.024(3) 0.026(3) 0.030(3) -0.002(3) 0.010(2) 0.003(2)
    C7 0.036(4) 0.025(3) 0.014(2) -0.007(3) 0.001(2) -0.007(2)
    C8 0.018(3) 0.022(3) 0.022(3) -0.003(2) 0.006(2) -0.005(2)
    C9 0.035(3) 0.017(3) 0.020(3) 0.002(2) 0.001(2) -0.004(2)
    C10 0.036(4) 0.029(3) 0.025(3) 0.003(3) 0.003(3) -0.002(3)
    C11 0.075(5) 0.023(3) 0.023(3) 0.012(3) -0.002(3) -0.003(3)
    C12 0.039(4) 0.028(3) 0.028(3) 0.003(3) 0.004(3) -0.004(3)
    C13 0.077(5) 0.021(3) 0.027(3) 0.001(3) 0.008(3) -0.005(3)
    C14 0.042(4) 0.012(3) 0.034(3) 0.005(3) 0.004(3) 0.009(2)
    C15 0.052(4) 0.026(3) 0.042(3) 0.001(3) 0.004(3) 0.007(3)
    C16 0.028(3) 0.029(3) 0.033(3) -0.012(3) 0.007(3) 0.002(3)
    C17 0.032(3) 0.012(2) 0.025(3) -0.001(2) 0.005(2) 0.001(2)
    C18 0.027(3) 0.024(3) 0.021(3) -0.005(3) 0.008(2) 0.009(2)
    C19 0.030(3) 0.010(2) 0.021(3) 0.001(2) 0.003(2) 0.002(2)
    C20 0.038(4) 0.031(3) 0.023(3) 0.002(3) 0.012(3) -0.001(2)
    C21 0.051(4) 0.027(3) 0.041(3) 0.008(3) 0.015(3) 0.011(3)
    C22 0.074(5) 0.030(3) 0.057(4) -0.022(3) 0.011(4) 0.005(3)
    C23 0.039(4) 0.038(3) 0.045(3) -0.003(3) 0.000(3) 0.006(3)
    C24 0.059(5) 0.049(4) 0.069(4) -0.008(4) 0.032(4) -0.022(4)
    C25 0.041(4) 0.036(3) 0.033(3) -0.007(3) 0.002(3) -0.005(3)
    C27 0.054(4) 0.041(4) 0.034(3) -0.012(3) 0.005(3) -0.007(3)
    C28 0.066(5) 0.036(4) 0.048(4) -0.001(3) 0.022(3) -0.013(3)
    C26 0.052(4) 0.025(3) 0.077(4) -0.004(3) 0.023(4) 0.014(3)
    N1 0.027(3) 0.026(2) 0.019(2) -0.006(2) 0.0032(19) -0.0013(19)
    O1 0.029(2) 0.0205(19) 0.0264(18) 0.0043(17) 0.0078(16) 0.0028(16)
    O2 0.026(2) 0.032(2) 0.0256(18) -0.0020(18) 0.0034(16) 0.0074(17)
    O3 0.029(2) 0.0207(18) 0.0304(19) 0.0034(17) 0.0129(17) 0.0044(16)
    O4 0.032(2) 0.0250(19) 0.0242(18) 0.0027(17) 0.0092(17) 0.0089(16)
    O5 0.034(2) 0.023(2) 0.0253(19) 0.0037(18) 0.0094(17) -0.0015(16)
    O6 0.025(2) 0.0208(18) 0.0280(19) -0.0021(17) 0.0061(16) 0.0069(16)
    O7 0.030(2) 0.0121(17) 0.0242(18) -0.0036(16) 0.0042(17) -0.0036(15)
    O8 0.028(2) 0.0177(18) 0.0242(18) -0.0004(17) 0.0051(16) -0.0004(16)
    F1B 0.070(5) 0.081(5) 0.056(4) 0.013(4) 0.012(4) 0.028(4)
    F2B 0.055(5) 0.038(4) 0.038(4) 0.014(4) -0.009(4) 0.004(3)
    F3B 0.068(5) 0.033(4) 0.077(5) 0.005(4) -0.010(4) -0.003(4)
    F1A 0.053(4) 0.044(3) 0.062(3) 0.010(3) 0.019(3) 0.037(3)
    F2A 0.094(5) 0.045(4) 0.060(4) 0.008(4) -0.046(4) 0.003(3)
    F3A 0.047(4) 0.033(3) 0.051(3) 0.014(3) 0.022(3) 0.008(3)
    F4 0.097(3) 0.080(3) 0.0300(19) -0.047(2) -0.013(2) 0.0041(19)
    F5 0.084(3) 0.0315(19) 0.062(2) -0.023(2) -0.031(2) 0.0131(18)
    F6 0.045(3) 0.066(3) 0.083(3) -0.020(2) -0.019(2) 0.014(2)
    F7 0.046(2) 0.049(2) 0.0212(15) -0.0158(18) 0.0030(15) 0.0005(15)
    F8 0.056(2) 0.0237(16) 0.0318(16) 0.0019(16) 0.0073(16) 0.0088(14)
    F9 0.034(2) 0.047(2) 0.0382(17) -0.0094(17) 0.0149(15) 0.0119(15)
    F10 0.047(2) 0.086(3) 0.0270(17) 0.032(2) 0.0002(16) 0.0033(18)
    F11 0.054(3) 0.0249(19) 0.126(3) 0.0111(19) -0.011(2) -0.012(2)
    F12 0.046(2) 0.069(3) 0.0436(18) 0.0258(19) 0.0239(17) 0.0135(18)
    F13 0.172(4) 0.030(2) 0.040(2) 0.017(2) -0.006(2) -0.0085(17)
    F14 0.064(3) 0.045(2) 0.0326(18) 0.0107(19) -0.0061(18) -0.0105(16)
    F15 0.056(3) 0.105(3) 0.050(2) 0.018(2) 0.0146(19) -0.040(2)
    F16 0.081(3) 0.058(2) 0.053(2) -0.036(2) 0.004(2) 0.021(2)
    F17 0.171(4) 0.035(2) 0.0339(19) -0.021(3) 0.036(2) 0.0034(17)
    F18 0.085(3) 0.070(3) 0.077(3) 0.018(3) 0.013(2) 0.051(2)
    F19 0.041(2) 0.047(2) 0.0453(19) -0.0115(18) -0.0128(17) 0.0125(17)
    F20 0.053(3) 0.033(2) 0.102(3) -0.0132(19) -0.005(2) -0.020(2)
    F21 0.036(2) 0.124(4) 0.0367(19) -0.038(2) 0.0125(17) 0.001(2)
    F22 0.067(3) 0.0304(18) 0.0317(17) -0.0021(18) 0.0037(17) -0.0135(15)
    F23 0.041(2) 0.059(2) 0.0284(17) 0.0141(18) 0.0105(15) -0.0070(16)
    F24 0.036(2) 0.049(2) 0.0180(15) 0.0086(16) 0.0026(14) 0.0032(15)
    Tb1 0.02640(15) 0.01570(12) 0.01963(12) 0.00014(12) 0.00668(10) 0.00082(11)
_geom_special_details
;
All e.s.d.'s (except the e.s.d. in the dihedral angle between two l.s. planes)
are estimated using the full covariance matrix. The cell e.s.d.'s are taken
into account individually in the estimation of e.s.d.'s in distances, angles
and torsion angles; correlations between e.s.d.'s in cell parameters are only
used when they are defined by crystal symmetry. An approximate (isotropic)
treatment of cell e.s.d.'s is used for estimating e.s.d.'s involving l.s.
planes.
;
loop_
    _geom_bond_atom_site_label_1
    _geom_bond_atom_site_label_2
    _geom_bond_site_symmetry_2
    _geom_bond_distance
    _geom_bond_publ_flag
    C1 F2A . 1.284(6) ?
    C1 F1B . 1.293(7) ?
    C1 F3B . 1.300(7) ?
    C1 F3A . 1.344(6) ?
    C1 F1A . 1.350(6) ?
    C1 F2B . 1.356(7) ?
    C1 C2 . 1.545(7) ?
    C2 O1 . 1.249(6) ?
    C2 C3 . 1.393(8) ?
    C3 C4 . 1.375(8) ?
    C3 H3 . 0.9500 ?
    C4 O2 . 1.259(6) ?
    C4 C5 . 1.514(8) ?
    C5 F4 . 1.326(6) ?
    C5 F5 . 1.338(6) ?
    C5 F6 . 1.348(7) ?
    C6 F9 . 1.318(6) ?
    C6 F8 . 1.340(6) ?
    C6 F7 . 1.350(6) ?
    C6 C7 . 1.537(7) ?
    C7 O3 . 1.255(6) ?
    C7 C8 . 1.375(7) ?
    C8 C9 . 1.410(7) ?
    C8 H8 . 0.9500 ?
    C9 O4 . 1.249(6) ?
    C9 C10 . 1.539(8) ?
    C10 F10 . 1.307(6) ?
    C10 F12 . 1.322(6) ?
    C10 F11 . 1.336(6) ?
    C11 F13 . 1.307(6) ?
    C11 F14 . 1.322(7) ?
    C11 F15 . 1.337(8) ?
    C11 C12 . 1.547(7) ?
    C12 O5 . 1.233(6) ?
    C12 C13 . 1.384(7) ?
    C13 C14 . 1.401(7) ?
    C13 H13 . 0.9500 ?
    C14 O6 . 1.244(6) ?
    C14 C15 . 1.538(8) ?
    C15 F17 . 1.302(7) ?
    C15 F16 . 1.315(7) ?
    C15 F18 . 1.328(7) ?
    C16 F21 . 1.307(6) ?
    C16 F19 . 1.315(6) ?
    C16 F20 . 1.340(6) ?
    C16 C17 . 1.531(8) ?
    C17 O7 . 1.258(6) ?
    C17 C18 . 1.390(7) ?
    C18 C19 . 1.376(7) ?
    C18 H18 . 0.9500 ?
    C19 O8 . 1.251(6) ?
    C19 C20 . 1.538(7) ?
    C20 F23 . 1.339(6) ?
    C20 F22 . 1.341(6) ?
    C20 F24 . 1.341(6) ?
    C21 N1 . 1.513(7) ?
    C21 C22 . 1.536(8) ?
    C21 H21A . 0.9900 ?
    C21 H21B . 0.9900 ?
    C22 H22A . 0.9800 ?
    C22 H22B . 0.9800 ?
    C22 H22C . 0.9800 ?
    C23 C24 . 1.520(8) ?
    C23 N1 . 1.528(7) ?
    C23 H23A . 0.9900 ?
    C23 H23B . 0.9900 ?
    C24 H24A . 0.9800 ?
    C24 H24B . 0.9800 ?
    C24 H24C . 0.9800 ?
    C25 N1 . 1.524(7) ?
    C25 C26 . 1.539(8) ?
    C25 H25A . 0.9900 ?
    C25 H25B . 0.9900 ?
    C27 N1 . 1.498(7) ?
    C27 C28 . 1.547(9) ?
    C27 H27A . 0.9900 ?
    C27 H27B . 0.9900 ?
    C28 H28A . 0.9800 ?
    C28 H28B . 0.9800 ?
    C28 H28C . 0.9800 ?
    C26 H26A . 0.9800 ?
    C26 H26B . 0.9800 ?
    C26 H26C . 0.9800 ?
    Tb1 O1 . 2.373(3) y
    Tb1 O2 . 2.351(4) y
    Tb1 O3 . 2.345(3) y
    Tb1 O4 . 2.369(4) y
    Tb1 O5 . 2.372(3) y
    Tb1 O6 . 2.351(3) y
    Tb1 O7 . 2.359(4) y
    Tb1 O8 . 2.365(3) y
loop_
    _geom_angle_atom_site_label_1
    _geom_angle_atom_site_label_2
    _geom_angle_atom_site_label_3
    _geom_angle_site_symmetry_1
    _geom_angle_site_symmetry_3
    _geom_angle
    _geom_angle_publ_flag
    F2A C1 F1B . . 72.1(5) ?
    F2A C1 F3B . . 122.7(6) ?
    F1B C1 F3B . . 115.8(6) ?
    F2A C1 F3A . . 107.5(5) ?
    F1B C1 F3A . . 135.8(6) ?
    F2A C1 F1A . . 109.2(5) ?
    F3B C1 F1A . . 76.9(5) ?
    F3A C1 F1A . . 102.4(5) ?
    F1B C1 F2B . . 103.2(6) ?
    F3B C1 F2B . . 103.7(6) ?
    F3A C1 F2B . . 81.4(5) ?
    F1A C1 F2B . . 133.7(5) ?
    F2A C1 C2 . . 116.2(5) ?
    F1B C1 C2 . . 110.5(5) ?
    F3B C1 C2 . . 112.7(5) ?
    F3A C1 C2 . . 108.6(4) ?
    F1A C1 C2 . . 111.9(4) ?
    F2B C1 C2 . . 110.2(5) ?
    O1 C2 C3 . . 129.5(5) ?
    O1 C2 C1 . . 114.9(5) ?
    C3 C2 C1 . . 115.6(5) ?
    C4 C3 C2 . . 123.0(5) ?
    C4 C3 H3 . . 118.5 ?
    C2 C3 H3 . . 118.5 ?
    O2 C4 C3 . . 128.0(5) ?
    O2 C4 C5 . . 113.8(5) ?
    C3 C4 C5 . . 118.1(5) ?
    F4 C5 F5 . . 108.6(5) ?
    F4 C5 F6 . . 105.9(5) ?
    F5 C5 F6 . . 106.0(5) ?
    F4 C5 C4 . . 111.4(5) ?
    F5 C5 C4 . . 113.5(5) ?
    F6 C5 C4 . . 111.1(5) ?
    F9 C6 F8 . . 107.6(4) ?
    F9 C6 F7 . . 107.0(4) ?
    F8 C6 F7 . . 106.8(4) ?
    F9 C6 C7 . . 114.1(4) ?
    F8 C6 C7 . . 111.1(4) ?
    F7 C6 C7 . . 109.8(4) ?
    O3 C7 C8 . . 128.3(5) ?
    O3 C7 C6 . . 113.7(5) ?
    C8 C7 C6 . . 118.0(5) ?
    C7 C8 C9 . . 121.7(5) ?
    C7 C8 H8 . . 119.2 ?
    C9 C8 H8 . . 119.2 ?
    O4 C9 C8 . . 128.1(5) ?
    O4 C9 C10 . . 114.2(4) ?
    C8 C9 C10 . . 117.6(5) ?
    F10 C10 F12 . . 107.4(5) ?
    F10 C10 F11 . . 106.4(5) ?
    F12 C10 F11 . . 106.8(4) ?
    F10 C10 C9 . . 112.6(4) ?
    F12 C10 C9 . . 114.2(4) ?
    F11 C10 C9 . . 109.1(5) ?
    F13 C11 F14 . . 108.5(5) ?
    F13 C11 F15 . . 107.2(5) ?
    F14 C11 F15 . . 105.3(4) ?
    F13 C11 C12 . . 114.4(5) ?
    F14 C11 C12 . . 111.3(5) ?
    F15 C11 C12 . . 109.7(5) ?
    O5 C12 C13 . . 129.0(5) ?
    O5 C12 C11 . . 113.5(4) ?
    C13 C12 C11 . . 117.5(5) ?
    C12 C13 C14 . . 121.8(5) ?
    C12 C13 H13 . . 119.1 ?
    C14 C13 H13 . . 119.1 ?
    O6 C14 C13 . . 128.3(5) ?
    O6 C14 C15 . . 114.4(5) ?
    C13 C14 C15 . . 117.2(5) ?
    F17 C15 F16 . . 108.3(5) ?
    F17 C15 F18 . . 106.0(5) ?
    F16 C15 F18 . . 106.4(5) ?
    F17 C15 C14 . . 113.2(5) ?
    F16 C15 C14 . . 112.2(5) ?
    F18 C15 C14 . . 110.3(5) ?
    F21 C16 F19 . . 108.1(5) ?
    F21 C16 F20 . . 106.6(5) ?
    F19 C16 F20 . . 105.3(4) ?
    F21 C16 C17 . . 114.3(4) ?
    F19 C16 C17 . . 111.9(4) ?
    F20 C16 C17 . . 110.1(5) ?
    O7 C17 C18 . . 128.9(5) ?
    O7 C17 C16 . . 113.6(4) ?
    C18 C17 C16 . . 117.4(5) ?
    C19 C18 C17 . . 121.3(5) ?
    C19 C18 H18 . . 119.4 ?
    C17 C18 H18 . . 119.4 ?
    O8 C19 C18 . . 129.2(5) ?
    O8 C19 C20 . . 113.5(4) ?
    C18 C19 C20 . . 117.4(5) ?
    F23 C20 F22 . . 106.1(4) ?
    F23 C20 F24 . . 106.8(4) ?
    F22 C20 F24 . . 107.3(4) ?
    F23 C20 C19 . . 113.8(5) ?
    F22 C20 C19 . . 111.2(4) ?
    F24 C20 C19 . . 111.3(4) ?
    N1 C21 C22 . . 115.7(5) ?
    N1 C21 H21A . . 108.4 ?
    C22 C21 H21A . . 108.4 ?
    N1 C21 H21B . . 108.4 ?
    C22 C21 H21B . . 108.4 ?
    H21A C21 H21B . . 107.4 ?
    C21 C22 H22A . . 109.5 ?
    C21 C22 H22B . . 109.5 ?
    H22A C22 H22B . . 109.5 ?
    C21 C22 H22C . . 109.5 ?
    H22A C22 H22C . . 109.5 ?
    H22B C22 H22C . . 109.5 ?
    C24 C23 N1 . . 115.2(5) ?
    C24 C23 H23A . . 108.5 ?
    N1 C23 H23A . . 108.5 ?
    C24 C23 H23B . . 108.5 ?
    N1 C23 H23B . . 108.5 ?
    H23A C23 H23B . . 107.5 ?
    C23 C24 H24A . . 109.5 ?
    C23 C24 H24B . . 109.5 ?
    H24A C24 H24B . . 109.5 ?
    C23 C24 H24C . . 109.5 ?
    H24A C24 H24C . . 109.5 ?
    H24B C24 H24C . . 109.5 ?
    N1 C25 C26 . . 112.8(5) ?
    N1 C25 H25A . . 109.0 ?
    C26 C25 H25A . . 109.0 ?
    N1 C25 H25B . . 109.0 ?
    C26 C25 H25B . . 109.0 ?
    H25A C25 H25B . . 107.8 ?
    N1 C27 C28 . . 113.9(5) ?
    N1 C27 H27A . . 108.8 ?
    C28 C27 H27A . . 108.8 ?
    N1 C27 H27B . . 108.8 ?
    C28 C27 H27B . . 108.8 ?
    H27A C27 H27B . . 107.7 ?
    C27 C28 H28A . . 109.5 ?
    C27 C28 H28B . . 109.5 ?
    H28A C28 H28B . . 109.5 ?
    C27 C28 H28C . . 109.5 ?
    H28A C28 H28C . . 109.5 ?
    H28B C28 H28C . . 109.5 ?
    C25 C26 H26A . . 109.5 ?
    C25 C26 H26B . . 109.5 ?
    H26A C26 H26B . . 109.5 ?
    C25 C26 H26C . . 109.5 ?
    H26A C26 H26C . . 109.5 ?
    H26B C26 H26C . . 109.5 ?
    C27 N1 C21 . . 112.4(4) ?
    C27 N1 C25 . . 112.0(4) ?
    C21 N1 C25 . . 104.8(4) ?
    C27 N1 C23 . . 105.6(4) ?
    C21 N1 C23 . . 111.3(4) ?
    C25 N1 C23 . . 110.8(4) ?
    C2 O1 Tb1 . . 130.7(3) ?
    C4 O2 Tb1 . . 132.8(3) ?
    C7 O3 Tb1 . . 134.0(3) ?
    C9 O4 Tb1 . . 132.9(3) ?
    C12 O5 Tb1 . . 132.2(3) ?
    C14 O6 Tb1 . . 133.1(3) ?
    C17 O7 Tb1 . . 131.8(3) ?
    C19 O8 Tb1 . . 132.4(3) ?
    O3 Tb1 O6 . . 141.84(12) ?
    O3 Tb1 O2 . . 80.42(12) ?
    O6 Tb1 O2 . . 113.06(12) ?
    O3 Tb1 O7 . . 116.42(12) ?
    O6 Tb1 O7 . . 77.57(11) ?
    O2 Tb1 O7 . . 139.15(12) ?
    O3 Tb1 O8 . . 143.35(12) ?
    O6 Tb1 O8 . . 73.15(11) ?
    O2 Tb1 O8 . . 72.40(12) ?
    O7 Tb1 O8 . . 73.80(12) ?
    O3 Tb1 O4 . . 74.01(12) ?
    O6 Tb1 O4 . . 75.75(12) ?
    O2 Tb1 O4 . . 74.53(12) ?
    O7 Tb1 O4 . . 144.01(11) ?
    O8 Tb1 O4 . . 119.80(12) ?
    O3 Tb1 O5 . . 75.68(12) ?
    O6 Tb1 O5 . . 74.41(11) ?
    O2 Tb1 O5 . . 145.33(12) ?
    O7 Tb1 O5 . . 74.91(12) ?
    O8 Tb1 O5 . . 138.75(12) ?
    O4 Tb1 O5 . . 74.97(12) ?
    O3 Tb1 O1 . . 69.99(11) ?
    O6 Tb1 O1 . . 146.60(12) ?
    O2 Tb1 O1 . . 75.19(12) ?
    O7 Tb1 O1 . . 76.69(12) ?
    O8 Tb1 O1 . . 79.48(11) ?
    O4 Tb1 O1 . . 135.94(12) ?
    O5 Tb1 O1 . . 118.18(11) ?
loop_
    _geom_hbond_atom_site_label_D
    _geom_hbond_atom_site_label_H
    _geom_hbond_atom_site_label_A
    _geom_hbond_site_symmetry_A
    _geom_hbond_distance_DH
    _geom_hbond_distance_HA
    _geom_hbond_distance_DA
    _geom_hbond_angle_DHA
    C3 H3 F5 . 0.95 2.34 2.718(7) 103
    C8 H8 F9 . 0.95 2.37 2.737(6) 102
    C8 H8 F12 . 0.95 2.39 2.743(6) 102
    C13 H13 F13 . 0.95 2.36 2.726(6) 102
    C13 H13 F20 3_765 0.95 2.51 3.430(6) 164
    C18 H18 F21 . 0.95 2.35 2.713(7) 102
    C18 H18 F23 . 0.95 2.39 2.731(6) 101
    C21 H21A F10 4_566 0.99 2.47 3.279(7) 139
    C26 H26C F14 1_455 0.98 2.49 3.451(7) 169
    C27 H27B F2A 1_455 0.99 2.48 3.371(9) 149
data_global
_journal_date_recd_electronic     2011-12-14
_journal_date_accepted     2011-12-23
_journal_name_full     'Acta Crystallographica, Section E'
_journal_year     2012
_journal_volume     68
_journal_issue      2
_journal_page_first     m111
_journal_page_last     m112
_journal_paper_category     QM
_journal_paper_doi     10.1107/S1600536811055437
_journal_coeditor_code     PK2378
_publ_contact_author_name     'Prof. dr. Kristof Van Hecke'
_publ_contact_author_address
;
      Department of Inorganic and Physical Chemistry
      Ghent Univeristy
      Krijgslaan 281 - S3
      B-9000 Ghent
      Belgium
;
_publ_contact_author_email     Kristof.VanHecke@UGent.be
_publ_contact_author_fax     '+32 9 264 4983'
_publ_contact_author_phone     '+32 9 264 4870'
_publ_section_title
;
Tetraethylammonium tetrakis(1,1,1,5,5,5-hexafluoroacetylacetonato)terbate(III)
;
loop_
    _publ_author_name
    _publ_author_footnote
    _publ_author_address
    'Van Deun, Rik' .
;
Department of Inorganic and Physical Chemistry
Ghent University
Krijgslaan 281--S3
B-9000 Ghent
Belgium
;
    'Van Der Voort, Pascal' .
;
Department of Inorganic and Physical Chemistry
Ghent University
Krijgslaan 281--S3
B-9000 Ghent
Belgium
;
    'Van Driessche, Isabel' .
;
Department of Inorganic and Physical Chemistry
Ghent University
Krijgslaan 281--S3
B-9000 Ghent
Belgium
;
    'Van Hecke, Kristof' .
;
Department of Inorganic and Physical Chemistry
Ghent University
Krijgslaan 281--S3
B-9000 Ghent
Belgium
;
_cell_special_details     'alternative setting of <i>P</i>2~1~/c'
