# Supplementary material for: Tetra­ethyl­ammonium tetra­kis­(1,1,1,5,5,5-hexa­fluoro­acetyl­acetonato)terbate(III)
Source: Acta Crystallogr Sect E Struct Rep Online. 2012 Jan 7;68(Pt 2):m111–2. doi: 10.1107/S1600536811055437 (PMC3274855; doi:10.1107/S1600536811055437)
Supplement: Supplementary file 2 [file e-68-0m111-Isup2.hkl]

# 
# h,k,l, Fc-squared, Fo-squared, sigma(Fo-squared) and status flag 
# 
data_I
#_shelx_title 'No_3 in P21/n 14' 
#_shelx_refln_list_code          4 
#_shelx_F_calc_maximum      477.24 
_exptl_crystal_F_000      2176.00 
_reflns_d_resolution_high  0.8401 
 
loop_ 
 _symmetry_equiv_pos_as_xyz 
 'x, y, z' 
 '-x+1/2, y+1/2, -z+1/2' 
 '-x, -y, -z' 
 'x-1/2, -y-1/2, z-1/2' 
 
_cell_length_a    12.7113 
_cell_length_b    16.9355 
_cell_length_c    18.3540 
_cell_angle_alpha  90.000 
_cell_angle_beta   94.657 
_cell_angle_gamma  90.000 
 
#_shelx_F_squared_multiplier     1.000 
 
loop_ 
 _refln_index_h 
 _refln_index_k 
 _refln_index_l 
 _refln_F_squared_calc 
 _refln_F_squared_meas 
 _refln_F_squared_sigma 
 _refln_observed_status 
   2   0   0    11016.00    11123.36    584.06 o 
   4   0   0      307.96      470.87    233.09 o 
   6   0   0    10048.07     9790.66    962.66 o 
   8   0   0      822.27     1585.52    496.91 o 
  10   0   0     2206.06     2113.89    447.45 o 
  12   0   0    14286.14    15576.70   1700.12 o 
  14   0   0     3294.30     3395.31    998.83 o 
   2   1   0      316.29      500.25    117.90 o 
   3   1   0    27521.44    25193.31    744.61 o 
   4   1   0    14451.52    13858.72    641.87 o 
   5   1   0      463.62      115.23    157.87 o 
   6   1   0    14591.60    13632.45    787.18 o 
   7   1   0      288.97     -119.78    265.59 o 
   8   1   0    32747.23    33791.51   2200.75 o 
   9   1   0     1708.08     1571.76    243.74 o 
  10   1   0     2584.23     2166.25    356.21 o 
  11   1   0      461.34      636.45    329.36 o 
  12   1   0     4591.46     5532.96    770.61 o 
  13   1   0      217.11      112.57    400.39 o 
  14   1   0      256.75      552.78    347.77 o 
  15   1   0        8.87      370.82    390.09 o 
   0   2   0    64952.87    68504.73    753.37 o 
   1   2   0    17528.67    18146.51    468.25 o 
   2   2   0    14762.37    13555.10    639.02 o 
   3   2   0     6030.34     6931.35    399.91 o 
   4   2   0     8719.87     9331.86    526.52 o 
   5   2   0     6200.59     4968.56    462.72 o 
   6   2   0     1432.07     1085.55    294.03 o 
   7   2   0     6262.36     6546.24    612.60 o 
   8   2   0       82.93      -88.15    231.56 o 
   9   2   0      856.28     1088.02    227.35 o 
  10   2   0     4452.77     4631.67    630.69 o 
  11   2   0       78.62      180.42    269.56 o 
  12   2   0    12627.60    12602.08   1104.62 o 
  13   2   0     1898.06     2460.23    539.62 o 
  14   2   0     3983.97     3485.65    657.09 o 
  15   2   0     1188.99     1377.13    806.96 o 
   1   3   0    38429.83    39616.91    771.40 o 
   2   3   0      248.41       88.00     83.87 o 
   3   3   0     3374.15     3670.32    351.13 o 
   4   3   0    13129.00    14197.04    509.49 o 
   5   3   0     1077.95     1238.55    257.98 o 
   6   3   0    10812.71    10056.81    689.96 o 
   7   3   0     6488.62     6744.45    637.77 o 
   8   3   0    22614.29    23388.43   1347.86 o 
   9   3   0       46.02      -72.93    142.73 o 
  10   3   0     6299.50     7008.54    762.12 o 
  11   3   0     1723.31     1550.04    392.67 o 
  12   3   0     7252.08     7392.77    852.61 o 
  13   3   0      834.69     1305.13    462.30 o 
  14   3   0     1025.48     1123.24    447.29 o 
   0   4   0    62826.62    66127.85   1104.18 o 
   1   4   0    99780.64   100474.94   1362.13 o 
   2   4   0    28455.79    26871.07    563.39 o 
   3   4   0     2663.31     2808.92    191.10 o 
   4   4   0    37673.05    40211.01   1011.42 o 
   5   4   0      552.33      627.74    159.82 o 
   6   4   0    11675.00    13191.01    605.39 o 
   7   4   0      350.97      297.88    164.69 o 
   8   4   0      889.23      557.52    200.05 o 
   9   4   0      807.10     1071.63    221.68 o 
  10   4   0     1669.89     1763.49    429.10 o 
  11   4   0     1228.17     1105.75    315.80 o 
  12   4   0     6086.07     6513.02    825.56 o 
  13   4   0     1208.22     1504.15    427.37 o 
  14   4   0     2532.59     3103.52    935.38 o 
   1   5   0     1357.19     1513.29    135.12 o 
   2   5   0     3342.74     3898.06    233.09 o 
   3   5   0       32.50        1.58     75.52 o 
   4   5   0    10793.36    12006.14    554.04 o 
   5   5   0     4920.62     5035.80    419.46 o 
   6   5   0    13610.34    12596.62    705.22 o 
   7   5   0     2726.69     2227.76    241.32 o 
   8   5   0     2604.16     2984.21    501.06 o 
   9   5   0     1790.20     1878.84    323.55 o 
  10   5   0     9917.39    10341.89   1641.10 o 
  11   5   0     3112.80     2670.48    531.71 o 
  12   5   0      281.06      488.64    545.63 o 
  13   5   0      155.60     1334.73    638.83 o 
  14   5   0      356.42      777.31    511.56 o 
   0   6   0    20587.96    21784.64    762.47 o 
   1   6   0    28289.18    28451.41    606.02 o 
   2   6   0     7765.13     6878.21    320.37 o 
   3   6   0    31599.88    33769.85    772.55 o 
   4   6   0     3752.40     4431.88    254.83 o 
   5   6   0     2319.43     2084.73    237.26 o 
   6   6   0       62.08      469.31    173.73 o 
   7   6   0      229.21      319.67    167.50 o 
   8   6   0       92.86      156.13    123.68 o 
   9   6   0     3593.49     3451.06    518.72 o 
  10   6   0      625.35     1037.51    303.08 o 
  12   6   0     2874.65     2510.94    455.79 o 
  13   6   0     5055.49     4413.65   1031.64 o 
  14   6   0     1115.10     1694.45    727.59 o 
   1   7   0     1674.77     1941.51    191.24 o 
   2   7   0     9966.42    11006.92    430.31 o 
   3   7   0    12220.06    10645.66    754.83 o 
   4   7   0     1209.16     1316.90    171.15 o 
   5   7   0    16965.15    17359.81    757.01 o 
   6   7   0     5409.54     5154.50    453.78 o 
   7   7   0    12266.53    12516.00    652.55 o 
   8   7   0     7786.49     7248.32    730.99 o 
   9   7   0    12963.28    12614.19   1264.18 o 
  10   7   0     6836.91     7122.88    706.79 o 
  11   7   0     1697.42     1162.32    380.60 o 
  12   7   0     2384.35     2978.91    874.58 o 
  13   7   0      930.09     1222.27    764.98 o 
  14   7   0        1.09     -126.34    433.76 o 
   0   8   0      216.40      165.90    137.49 o 
   1   8   0    10191.82    10340.44    446.30 o 
   2   8   0      549.39      485.16    120.26 o 
   3   8   0    31274.21    32286.42    823.02 o 
   4   8   0    13235.92    14777.98    521.55 o 
   5   8   0     3113.08     3398.95    436.95 o 
   6   8   0     4218.24     4360.77    363.86 o 
   7   8   0        8.35       43.69    135.77 o 
   8   8   0        5.93      217.54    137.30 o 
   9   8   0       47.40      217.43    397.29 o 
  10   8   0      671.58      898.99    299.21 o 
  11   8   0     2099.91     2613.30    679.99 o 
  12   8   0      857.43      205.07    565.31 o 
  13   8   0     5582.12     3617.05    996.29 o 
   1   9   0    12833.90    15291.99    635.98 o 
   2   9   0     2588.43     2589.67    302.03 o 
   3   9   0    31698.02    34964.35    889.26 o 
   4   9   0     3307.36     3542.18    261.95 o 
   5   9   0    24406.19    26477.39    757.87 o 
   6   9   0     6218.17     5825.24    415.78 o 
   7   9   0     8073.56     8461.22    539.01 o 
   8   9   0     5820.34     5763.65    654.62 o 
   9   9   0     6997.95     6509.41   1048.53 o 
  10   9   0      684.27      833.35    276.19 o 
  11   9   0     3625.75     2432.43    463.25 o 
  12   9   0      231.85      656.17    663.66 o 
  13   9   0      167.58      249.78    454.22 o 
   0  10   0    18559.03    20502.20    985.84 o 
   1  10   0    38349.95    43099.07   1032.23 o 
   2  10   0     1213.81     1152.32    195.46 o 
   3  10   0    13965.34    15394.35    625.00 o 
   4  10   0     3880.11     3885.73    328.17 o 
   5  10   0    14466.93    14916.73    535.50 o 
   6  10   0      470.04      451.32    143.93 o 
   7  10   0      167.80      122.73    145.90 o 
   8  10   0      344.31      165.34    151.54 o 
   9  10   0     2873.88     2216.40    618.52 o 
  10  10   0      213.54       49.59    187.40 o 
  11  10   0     3507.32     4329.47    990.03 o 
  12  10   0      265.61     -253.13    662.15 o 
  13  10   0     3641.21     3711.08   1052.92 o 
   1  11   0      186.78      329.45    129.07 o 
   2  11   0     2293.09     2703.01    302.61 o 
   3  11   0     9230.27     9242.02    511.25 o 
   4  11   0      289.50      273.14    130.65 o 
   5  11   0    18973.76    20549.38    704.46 o 
   6  11   0     1869.98     1776.19    238.06 o 
   7  11   0    24872.32    24017.87    986.44 o 
   8  11   0     1903.46     1373.98    413.95 o 
   9  11   0     9972.33     8499.88   1256.43 o 
  10  11   0      214.93      726.56    499.96 o 
  11  11   0     2049.60     1985.43    720.90 o 
  12  11   0      124.13     -249.57    589.48 o 
   0  12   0     3964.12     4501.65    528.50 o 
   1  12   0     8217.85     9294.70    556.71 o 
   2  12   0       51.41       16.63    106.48 o 
   3  12   0     6414.92     7721.57    531.62 o 
   4  12   0      183.14      351.32    128.32 o 
   5  12   0     3301.02     3319.07    289.92 o 
   6  12   0       55.43       73.80    104.24 o 
   7  12   0      394.57      183.47    154.77 o 
   8  12   0       28.66     -245.37    324.85 o 
   9  12   0       12.37      120.00    380.33 o 
  10  12   0      272.10     1428.54    597.62 o 
  11  12   0     2510.79     2055.79    736.90 o 
  12  12   0       15.36     -656.31    656.31 o 
   1  13   0     1659.43     2177.94    280.56 o 
   2  13   0       22.10      -54.23    144.47 o 
   3  13   0      257.08      697.85    212.86 o 
   4  13   0       59.41      236.95    166.98 o 
   5  13   0    15697.49    16355.52    667.98 o 
   6  13   0     1157.78      858.84    193.24 o 
   8  13   0     1842.60     1244.30    500.49 o 
   9  13   0     8635.48     9369.47   1312.06 o 
  10  13   0       37.83      -38.71    363.70 o 
  11  13   0     1722.72     1439.50    574.53 o 
   0  14   0     5189.03     6657.75    718.63 o 
   1  14   0    13776.86    14306.55    747.62 o 
   2  14   0       20.53     -165.43    168.68 o 
   3  14   0     5580.92     6418.28    623.50 o 
   4  14   0      390.69      359.47    144.79 o 
   5  14   0     5240.72     4486.67    591.56 o 
   6  14   0      608.05      107.35    266.63 o 
   7  14   0     1468.23     1971.20    542.22 o 
   8  14   0     1143.54      481.34    366.67 o 
   9  14   0      124.12      138.05    424.44 o 
  10  14   0      160.10     1062.04    517.96 o 
   1  15   0       69.54      -95.60    143.26 o 
   2  15   0       95.40       97.37    274.21 o 
   3  15   0     8876.82     9422.82    858.80 o 
   4  15   0     2511.49     2844.10    391.08 o 
   5  15   0     3694.40     4524.79    417.51 o 
   6  15   0     1237.89     1102.54    301.76 o 
   7  15   0     3660.99     3770.60    822.52 o 
   8  15   0     1976.25     1091.38    497.26 o 
   9  15   0     7104.86     6915.34   1152.84 o 
  10  15   0      714.58     -442.47    442.47 o 
   0  16   0     5364.65     7203.57    824.30 o 
   1  16   0     5131.06     5782.58    533.65 o 
   2  16   0     4870.88     6135.31    553.61 o 
   3  16   0     4022.56     3949.40    704.70 o 
   4  16   0      120.43      489.96    205.33 o 
   5  16   0     2942.82     3398.24    381.51 o 
   6  16   0      272.69      291.18    185.75 o 
   7  16   0       21.01     -374.12    374.12 o 
   8  16   0       27.97     -113.15    419.39 o 
   9  16   0      218.70     -149.67    354.21 o 
   1  17   0        8.19      201.35    172.08 o 
   2  17   0     4296.22     4514.15    500.21 o 
   3  17   0     2068.00     1943.12    346.74 o 
   4  17   0     5590.34     5358.58    564.52 o 
   5  17   0     6838.08     7338.18    568.15 o 
   6  17   0     3819.46     4101.01    423.02 o 
   7  17   0     3836.23     3429.95    575.50 o 
   8  17   0     2463.12     2314.84    458.98 o 
   0  18   0      569.39      852.43    357.61 o 
   1  18   0     7583.69     7815.89    682.44 o 
   2  18   0     7595.73     8592.77    718.20 o 
   3  18   0     3797.72     3502.09    484.21 o 
   4  18   0     2637.40     2628.30    431.14 o 
   5  18   0     1178.50     1206.57    310.98 o 
   6  18   0      589.75      550.06    260.41 o 
   1  19   0        8.06     -124.96    283.61 o 
   2  19   0      309.41      791.23    273.49 o 
   3  19   0      592.93      749.45    291.46 o 
   4  19   0     1295.93     1260.79    474.19 o 
   5  19   0     3257.67     2998.10    476.55 o 
   0  20   0     4000.85     3967.49    738.71 o 
   1  20   0     2170.72     1855.32    357.24 o 
 -15   0   1       10.15     -210.67    474.74 o 
 -13   0   1       64.23      616.39    570.20 o 
 -11   0   1     4808.44     4633.71    972.03 o 
  -9   0   1     7903.90     8471.04    773.71 o 
  -7   0   1    49459.84    48323.45   2176.15 o 
  -5   0   1    56416.84    58152.05   2030.52 o 
  -3   0   1   120207.45   115599.41   2263.14 o 
   3   0   1   227759.20   215820.30   3037.07 o 
   5   0   1    77928.58    80898.07   2421.00 o 
   7   0   1    13533.81    15428.87   1273.47 o 
   9   0   1     7046.73     6980.27   1125.48 o 
  11   0   1      108.56     -317.06    385.80 o 
  13   0   1     1937.61     1725.83    516.00 o 
  15   0   1      184.48     1009.12    698.90 o 
 -15   1   1     2941.48     3113.60    644.32 o 
 -14   1   1      201.79      -53.03    507.19 o 
 -13   1   1     6848.44     7958.16    924.34 o 
 -12   1   1       11.28     -328.49    328.49 o 
 -11   1   1     4278.80     4481.71    695.66 o 
 -10   1   1      303.76     -112.05    182.17 o 
  -9   1   1     4422.05     4376.28    458.97 o 
  -8   1   1       25.06      151.91    275.54 o 
  -7   1   1      754.01      676.19    280.85 o 
  -6   1   1     1517.75     1110.62    280.75 o 
  -5   1   1       77.00       95.15    150.30 o 
  -4   1   1     1377.42     1489.81    256.72 o 
  -3   1   1    31075.85    27249.45    783.26 o 
  -2   1   1     9216.30     8362.69    367.59 o 
   1   1   1   115920.20   113982.67    944.18 o 
   2   1   1       68.67       52.45    101.65 o 
   3   1   1    61822.24    60154.96   1209.20 o 
   4   1   1     3417.20     3343.71    329.10 o 
   5   1   1    18902.12    19050.13    886.94 o 
   6   1   1     2656.18     3540.60    425.39 o 
   7   1   1     1821.26     2111.76    370.60 o 
   8   1   1      196.25      222.84    180.66 o 
   9   1   1      155.59      139.01    156.77 o 
  10   1   1     1281.33     1690.78    413.89 o 
  11   1   1     3298.96     3712.21    584.08 o 
  12   1   1      753.30      527.48    328.01 o 
  13   1   1     4181.59     3933.09    697.71 o 
  14   1   1      512.19      282.59    336.58 o 
 -15   2   1        0.42      214.19    328.74 o 
 -14   2   1       12.93     -320.30    320.30 o 
 -13   2   1     1191.28      944.69    463.44 o 
 -12   2   1     1124.11      869.30    417.56 o 
 -11   2   1     7309.12     7321.59    807.88 o 
 -10   2   1     2758.46     2646.97    710.16 o 
  -9   2   1    18744.04    19263.68    813.98 o 
  -8   2   1     2967.30     1728.76    381.25 o 
  -7   2   1    27598.90    28029.71   2357.83 o 
  -6   2   1     3198.60     3072.50    627.68 o 
  -5   2   1    47632.55    47296.04   1331.60 o 
  -4   2   1     3587.86     4330.69    379.46 o 
  -3   2   1      276.01       74.69    164.03 o 
  -2   2   1    13502.15    13768.75    632.44 o 
   0   2   1      106.26       36.88     44.55 o 
   1   2   1     1501.79     1483.70    184.11 o 
   2   2   1     9942.38     9229.71    313.48 o 
   3   2   1      785.55      684.00    213.15 o 
   4   2   1     1334.98      968.87    204.81 o 
   5   2   1   102622.16   107542.05   2603.31 o 
   6   2   1      904.23     1334.67    288.37 o 
   7   2   1    28320.85    29320.77   1217.55 o 
   8   2   1       99.77     -230.60    230.60 o 
   9   2   1     9711.43    10141.99    592.23 o 
  10   2   1     4087.82     3596.73    541.30 o 
  11   2   1     8032.50     7692.71    832.25 o 
  12   2   1      566.16      773.91    437.66 o 
  13   2   1     2486.42     2682.73    570.39 o 
  14   2   1      133.52      982.66    511.10 o 
 -14   3   1      786.03      491.68    358.83 o 
 -13   3   1     4844.08     4639.61    774.67 o 
 -12   3   1       67.27     -117.35    295.58 o 
 -11   3   1     7112.13     7492.46    813.66 o 
 -10   3   1      100.41     -201.65    249.20 o 
  -9   3   1       15.96      152.80    186.85 o 
  -8   3   1      350.34      100.74    253.25 o 
  -7   3   1      433.40      337.39    273.61 o 
  -6   3   1      878.33      398.68    178.63 o 
  -5   3   1    36935.14    39030.62   1201.55 o 
  -4   3   1    12057.91     9717.11    542.66 o 
  -3   3   1    13036.53    12076.14    376.65 o 
  -2   3   1     1611.68     1851.69    145.84 o 
   0   3   1      825.25      927.03    132.62 o 
   1   3   1    12724.16    13444.35    542.07 o 
   2   3   1   113444.65   110152.22   1837.70 o 
   3   3   1      258.83      191.22    134.51 o 
   4   3   1      466.50      692.01    143.45 o 
   5   3   1    39244.84    40635.72    965.73 o 
   6   3   1     2610.93     2206.32    319.46 o 
   7   3   1     4458.85     4833.24    528.94 o 
   8   3   1      126.21      202.98    156.84 o 
   9   3   1     1966.75     1852.07    268.51 o 
  10   3   1      135.65      438.16    280.64 o 
  11   3   1     4256.54     4801.16    719.92 o 
  12   3   1      114.81      138.09    301.50 o 
  13   3   1     5202.08     4285.51    714.16 o 
  14   3   1     1045.43     1266.82    557.96 o 
 -14   4   1        4.59      178.67    475.63 o 
 -13   4   1     1626.76     2208.91    791.49 o 
 -12   4   1     3190.36     2339.68    769.34 o 
 -11   4   1     2695.31     2431.48    789.93 o 
 -10   4   1     2756.49     2890.23    500.78 o 
  -9   4   1     9765.30    10804.49    621.32 o 
  -8   4   1     5829.69     5087.56    577.26 o 
  -7   4   1    21217.49    20398.40   1035.10 o 
  -6   4   1      313.60      -82.72    203.24 o 
  -5   4   1    33983.46    34317.71    949.34 o 
  -4   4   1      644.75      623.11    123.20 o 
  -3   4   1     5671.54     5546.42    377.00 o 
  -2   4   1    17347.99    16893.20    329.13 o 
  -1   4   1    15074.35    15319.07    445.32 o 
   0   4   1     2460.23     2803.54    257.83 o 
   1   4   1    20046.75    20929.25    738.98 o 
   2   4   1    22371.98    22089.04    887.25 o 
   3   4   1      634.75      703.46    121.54 o 
   4   4   1    25457.33    24305.48    838.53 o 
   5   4   1    22845.75    21448.79    715.21 o 
   6   4   1     4819.06     3911.00    456.74 o 
   7   4   1    13752.84    14221.63    692.89 o 
   8   4   1     1781.86     1943.74    256.37 o 
   9   4   1     7930.46     8217.55    470.86 o 
  10   4   1       26.28      121.00    214.45 o 
  11   4   1     4271.92     3666.62    462.35 o 
  12   4   1      950.89     1573.03    450.28 o 
  13   4   1      437.67      332.49    362.58 o 
  14   4   1      281.24     -348.62    348.62 o 
 -14   5   1     1399.13      586.79    499.24 o 
 -13   5   1     5303.48     5175.81   1115.30 o 
 -12   5   1     2499.71     2285.85    426.21 o 
 -11   5   1     4885.33     4117.06   1122.90 o 
 -10   5   1     2262.14     2571.09    450.64 o 
  -9   5   1      109.24      181.83    178.03 o 
  -8   5   1      460.83       36.13    137.04 o 
  -7   5   1     3420.17     3067.18    319.43 o 
  -6   5   1        8.30      -35.80     92.07 o 
  -5   5   1     1880.09     1961.90    246.51 o 
  -4   5   1     4995.44     5520.40    364.23 o 
  -3   5   1      600.10      497.06     87.37 o 
  -2   5   1     2412.73     2303.16    151.34 o 
  -1   5   1    50235.48    52222.82    804.93 o 
   0   5   1    13420.82    13357.97    609.07 o 
   1   5   1    11553.42    11350.23    752.10 o 
   2   5   1     9397.93     9610.62    398.48 o 
   3   5   1    15265.82    15770.10    483.76 o 
   4   5   1    55628.11    53755.33   1032.86 o 
   5   5   1     9435.67     9471.66    483.00 o 
   7   5   1      672.07      521.27    172.74 o 
   8   5   1      827.31      874.59    222.17 o 
   9   5   1     1819.40     1963.71    250.58 o 
  10   5   1     3343.56     3514.46    436.88 o 
  11   5   1      236.51      176.15    207.46 o 
  12   5   1      706.24      144.58    581.75 o 
  13   5   1     3051.22     4442.87   1163.89 o 
  14   5   1     1823.40     2137.51    823.71 o 
 -14   6   1       52.28      -50.32    405.79 o 
 -13   6   1      788.43      228.69    558.86 o 
 -12   6   1      855.43     1046.80    403.92 o 
 -11   6   1      913.22      288.35    202.33 o 
 -10   6   1     5050.56     5292.27    609.41 o 
  -9   6   1     6707.47     7341.99   1067.02 o 
  -8   6   1    15348.38    15504.18    661.02 o 
  -7   6   1    10149.16    11350.34    617.81 o 
  -6   6   1    30177.09    28557.38   1010.43 o 
  -5   6   1     1427.79     1592.11    244.40 o 
  -4   6   1     3825.20     3229.13    273.91 o 
  -3   6   1    33707.54    35222.04    618.07 o 
  -2   6   1     4101.53     4344.60    218.93 o 
  -1   6   1      118.84       65.31     69.32 o 
   0   6   1     5719.90     6262.23    309.58 o 
   1   6   1     7889.09     8224.08    359.38 o 
   2   6   1    14854.52    14654.52    916.80 o 
   3   6   1     6335.24     6801.52    397.38 o 
   4   6   1    12216.28    12585.00    437.52 o 
   5   6   1    22792.64    23390.26    764.56 o 
   6   6   1    10290.76     9740.58    658.05 o 
   7   6   1    16828.35    16213.62    756.46 o 
   8   6   1     7007.53     7484.66    704.31 o 
   9   6   1     7591.46     7739.41    587.73 o 
  10   6   1     4428.53     3193.38    503.24 o 
  11   6   1     4904.26     4442.16    624.27 o 
  12   6   1      649.51     -154.57    452.10 o 
  13   6   1      104.89      565.36    629.96 o 
  14   6   1      207.06       65.30    421.34 o 
 -14   7   1     1982.07     2919.35    965.19 o 
 -13   7   1      872.10     1129.13    668.82 o 
 -12   7   1     3989.95     3430.96   1074.08 o 
 -11   7   1     2318.15     2058.87    690.37 o 
 -10   7   1     2034.86     1765.10    351.79 o 
  -9   7   1      111.56      117.26    865.85 o 
  -8   7   1      853.08      630.33    209.50 o 
  -7   7   1      282.24      202.56    187.73 o 
  -6   7   1    11695.32    11298.34    641.05 o 
  -5   7   1     6465.76     6280.17    433.62 o 
  -4   7   1     4100.36     4101.57    249.00 o 
  -3   7   1    16101.63    15636.97    484.02 o 
  -2   7   1     6084.48     6186.61    291.81 o 
  -1   7   1     8071.78     8438.85    364.85 o 
   0   7   1    47979.94    47594.74   1489.42 o 
   1   7   1     1924.17     1815.79    199.65 o 
   2   7   1    32278.78    33988.47    830.66 o 
   3   7   1     1071.43     1329.58    189.54 o 
   4   7   1     4904.57     5190.34    294.08 o 
   5   7   1      819.45     1168.05    193.40 o 
   6   7   1      926.36     1125.24    230.06 o 
   7   7   1     1439.75     1439.56    253.84 o 
   8   7   1      911.37      944.44    581.14 o 
   9   7   1      722.76      398.59    168.94 o 
  10   7   1      488.54      709.66    255.12 o 
  11   7   1      952.80      696.42    280.42 o 
  12   7   1     2783.03     3224.90    842.18 o 
  13   7   1     2534.23     4492.46   1077.78 o 
  14   7   1     2514.82     2979.03    875.50 o 
 -13   8   1       73.73     -204.94    458.77 o 
 -12   8   1     2593.50     1948.68    675.54 o 
 -11   8   1     2596.77     2359.23    429.81 o 
 -10   8   1     5870.18     4718.38    868.92 o 
  -9   8   1     3624.29     4138.15    813.93 o 
  -8   8   1    15091.90    13890.12    717.98 o 
  -7   8   1     2527.25     2391.34    297.97 o 
  -6   8   1    12012.96    12159.63    572.81 o 
  -5   8   1     5255.60     5260.51    559.39 o 
  -4   8   1     8427.21     7849.93    348.31 o 
  -3   8   1     1381.10     1607.42    168.92 o 
  -2   8   1    15662.54    17388.50    588.99 o 
  -1   8   1    20493.90    21799.79    631.14 o 
   0   8   1      193.32      250.18     89.13 o 
   1   8   1      169.90      262.22     98.84 o 
   2   8   1    12347.71    12651.20    523.91 o 
   3   8   1     4027.88     5022.83    349.84 o 
   4   8   1     8957.26     9404.93    450.72 o 
   5   8   1    12684.65    13720.67    577.03 o 
   6   8   1    21117.37    21158.96    951.11 o 
   7   8   1      542.18      659.29    181.21 o 
   8   8   1     8290.71     7523.57    743.25 o 
   9   8   1     7676.93     7144.91    573.81 o 
  10   8   1    11141.08     9990.11    850.47 o 
  11   8   1     3356.73     3714.00    995.06 o 
  12   8   1     4818.50     5068.23   1207.00 o 
  13   8   1       24.28      441.41    478.21 o 
 -13   9   1       79.14     -352.59    519.54 o 
 -12   9   1     3972.59     4893.62   1088.41 o 
 -11   9   1      455.60      665.11    427.56 o 
 -10   9   1     8980.58     7623.20   1148.22 o 
  -8   9   1       10.39      133.51    194.71 o 
  -7   9   1       73.06       25.58    130.53 o 
  -6   9   1       64.85       59.08     97.96 o 
  -5   9   1      977.53      819.11    168.34 o 
  -4   9   1     7270.98     8151.21    366.69 o 
  -3   9   1    34420.46    37910.95    845.10 o 
  -2   9   1    34072.32    39101.29    948.10 o 
  -1   9   1      461.21      549.53    121.63 o 
   0   9   1    41567.15    46214.51   1111.43 o 
   1   9   1      336.15      495.76    135.84 o 
   2   9   1    26458.98    27568.58   1112.78 o 
   3   9   1       47.30       67.10     97.28 o 
   4   9   1    12262.67    13086.95    623.61 o 
   5   9   1     8421.46     8189.93    523.59 o 
   6   9   1      142.01      190.07    149.43 o 
   7   9   1      897.39      572.17    160.81 o 
   8   9   1      386.37      558.26    260.23 o 
   9   9   1      120.46      159.01    632.95 o 
  10   9   1     1660.28     1426.78    353.90 o 
  11   9   1      395.31      346.82    258.60 o 
  12   9   1     2879.75     3574.78    950.73 o 
  13   9   1     1390.05     2778.73    865.04 o 
 -13  10   1      577.84      508.36    445.17 o 
 -12  10   1     1319.64     1008.39    580.71 o 
 -11  10   1      436.08      568.41    560.37 o 
 -10  10   1     7960.96     8704.31   1244.42 o 
  -9  10   1      382.37      -72.09    186.65 o 
  -8  10   1    17529.77    17308.94   1209.12 o 
  -7  10   1     1169.62     1118.90    200.34 o 
  -6  10   1    13834.39    15245.81    634.48 o 
  -5  10   1     2483.32     2746.79    289.55 o 
  -4  10   1    17409.64    18585.20    573.73 o 
  -3  10   1     3609.41     4620.50    500.30 o 
  -2  10   1    14646.30    16692.56    654.52 o 
  -1  10   1     2211.48     2177.12    232.20 o 
   0  10   1        4.61      -68.74     91.15 o 
   1  10   1       37.04      -28.23    199.77 o 
   2  10   1     7666.89     8661.43    490.07 o 
   3  10   1      738.31      604.32    154.19 o 
   4  10   1    26030.06    27623.46   1188.72 o 
   5  10   1     2981.70     3380.45    310.68 o 
   6  10   1    10256.57     9968.78    561.73 o 
   7  10   1     1940.59     2273.31    409.95 o 
   8  10   1    16471.72    15728.99   1075.12 o 
   9  10   1     3180.80     2602.50    424.80 o 
  10  10   1     5795.67     5221.66   1549.85 o 
  11  10   1       46.85     -175.06    452.76 o 
  12  10   1     1914.09     2425.24    944.55 o 
  13  10   1       30.73     -635.59    635.59 o 
 -12  11   1     1759.60     2105.57    723.62 o 
 -11  11   1       45.19      143.17    369.18 o 
 -10  11   1     4230.05     3833.49    928.16 o 
  -9  11   1       53.91      -18.15    229.52 o 
  -8  11   1      736.19      454.07    307.81 o 
  -7  11   1       35.58       32.28    140.78 o 
  -6  11   1      758.55      743.94    155.30 o 
  -5  11   1      810.05      945.62    148.94 o 
  -4  11   1    16568.64    18135.83    594.46 o 
  -3  11   1     4359.06     4920.19    397.48 o 
  -2  11   1    24514.04    27771.70    906.75 o 
  -1  11   1      186.22      277.25    131.29 o 
   0  11   1    18575.04    20143.74    733.18 o 
   1  11   1     1511.27     1832.53    250.00 o 
   2  11   1    10846.83    11365.51    881.76 o 
   3  11   1     1048.52     1078.57    211.23 o 
   4  11   1    14686.50    16469.04    736.42 o 
   5  11   1      415.35      352.27    118.79 o 
   6  11   1      132.93       24.05    196.60 o 
   7  11   1       92.37      186.78    242.39 o 
   8  11   1      139.60       67.33    261.71 o 
   9  11   1       20.69      378.51    236.84 o 
  10  11   1     1840.50     1502.94    322.07 o 
  11  11   1      369.14     -516.68    516.68 o 
  12  11   1     3223.33     2618.92    829.79 o 
 -12  12   1     1502.60     1108.62    540.08 o 
 -11  12   1       19.76       13.33    363.22 o 
 -10  12   1     7479.03     7557.63   1175.41 o 
  -9  12   1      850.57      753.19    451.57 o 
  -8  12   1    16642.97    15928.04    826.32 o 
  -7  12   1     2164.07     2534.43    327.46 o 
  -6  12   1    11022.85    10976.83    548.82 o 
  -5  12   1      262.21      291.11    135.30 o 
  -4  12   1    10151.09    11224.25    549.80 o 
  -3  12   1        1.42      142.97    126.10 o 
  -2  12   1     1235.17     1410.15    230.50 o 
  -1  12   1     2860.13     2946.15    308.94 o 
   0  12   1       50.61      -39.17    188.09 o 
   1  12   1     2069.76     2622.51    300.94 o 
   2  12   1       53.31      114.37    255.93 o 
   3  12   1      925.05      983.09    205.11 o 
   4  12   1     5904.23     5856.70    465.90 o 
   5  12   1      183.92       60.64    107.43 o 
   6  12   1    18133.99    17725.25   1259.87 o 
   7  12   1      503.88      708.94    257.49 o 
   8  12   1    11453.18    10302.11   1308.56 o 
   9  12   1      130.36      126.34    250.81 o 
  10  12   1    11156.36    10818.01   1453.61 o 
  11  12   1        2.26      196.81    552.95 o 
  12  12   1     2191.99     2032.05    674.77 o 
 -11  13   1       55.38      407.83    613.40 o 
 -10  13   1     2172.78     1633.78    627.87 o 
  -9  13   1      130.32     -163.68    373.41 o 
  -8  13   1      574.20      963.56    419.30 o 
  -7  13   1      478.67      601.59    280.70 o 
  -6  13   1     3314.18     3012.29    410.96 o 
  -5  13   1      340.84      320.78    202.48 o 
  -4  13   1    11952.13    13757.99    746.58 o 
  -3  13   1       43.49      354.51    152.21 o 
  -2  13   1    16236.99    17711.05    793.42 o 
  -1  13   1      518.27      663.08    176.47 o 
   0  13   1     8971.11    10713.64    609.43 o 
   1  13   1      152.28      302.97    143.50 o 
   2  13   1    13242.10    13736.10    970.11 o 
   3  13   1       13.48      169.82    128.73 o 
   4  13   1     5269.46     5903.12    768.39 o 
   5  13   1      227.64      236.45    205.79 o 
   6  13   1      406.94      712.44    223.34 o 
   7  13   1      247.43      639.49    304.85 o 
   8  13   1       82.35      363.46    249.72 o 
   9  13   1      267.83      808.05    458.15 o 
  10  13   1      980.49     1348.69    612.71 o 
  11  13   1        6.46     -354.83    516.80 o 
 -10  14   1     3763.15     4106.89    870.15 o 
  -9  14   1      669.79      464.57    506.85 o 
  -8  14   1    10739.27     9982.39   1221.02 o 
  -7  14   1     2348.94     1752.18    519.31 o 
  -6  14   1     5177.11     4977.54    425.27 o 
  -5  14   1       14.45       57.60    139.92 o 
  -4  14   1     6926.57     7242.71    562.42 o 
  -3  14   1     1071.38     1218.59    238.28 o 
  -2  14   1       29.79       11.01    107.51 o 
  -1  14   1     1123.02     1174.79    225.63 o 
   0  14   1     1145.74     1156.93    212.55 o 
   1  14   1     2028.33     2311.45    491.03 o 
   2  14   1     2001.85     1928.66    310.61 o 
   3  14   1      872.34     1122.01    259.15 o 
   4  14   1     7079.73     7652.89    968.65 o 
   5  14   1      400.59      867.99    281.50 o 
   6  14   1     4664.19     4574.66    581.36 o 
   7  14   1     3120.30     2247.72    630.09 o 
   8  14   1     4103.99     4854.78    910.29 o 
   9  14   1     2093.59     1887.49    615.98 o 
  10  14   1     5069.78     3632.17    879.35 o 
 -10  15   1      432.74      -41.88    476.83 o 
  -9  15   1     1217.13      967.84    466.74 o 
  -8  15   1       19.57      313.77    338.21 o 
  -7  15   1      367.28      826.38    396.90 o 
  -6  15   1     1003.41      852.95    263.36 o 
  -5  15   1      262.81      229.12    216.79 o 
  -4  15   1     3277.15     3564.87    424.86 o 
  -3  15   1     2933.41     3845.35    944.55 o 
  -2  15   1     7674.51     8655.73    859.79 o 
  -1  15   1       49.24      -59.64    116.08 o 
   0  15   1    16146.67    18209.89   1432.86 o 
   1  15   1     2575.54     3099.39    382.92 o 
   2  15   1     2710.61     3683.28    429.78 o 
   3  15   1     3782.16     4810.02    488.32 o 
   4  15   1     9112.71     9570.28    702.08 o 
   5  15   1      659.91     1146.00    326.65 o 
   6  15   1     2447.71     2313.71    466.18 o 
   7  15   1      262.17      189.18    474.33 o 
   8  15   1       50.88      254.10    367.55 o 
   9  15   1       35.44     -370.48    370.48 o 
  -9  16   1     1987.13     1337.86    482.51 o 
  -8  16   1     5708.56     5574.29    771.44 o 
  -7  16   1     2496.46     2773.74    715.73 o 
  -6  16   1     3989.06     4281.78    550.25 o 
  -5  16   1     5280.63     5170.79    452.27 o 
  -4  16   1     3520.13     3846.42    508.02 o 
  -3  16   1     5886.49     6318.24    576.12 o 
  -2  16   1     1581.22     1806.08    324.74 o 
  -1  16   1      406.63      673.25    269.38 o 
   0  16   1       19.63       11.15    144.18 o 
   1  16   1       58.64      -56.22    161.73 o 
   2  16   1     1461.44     1455.93    286.82 o 
   3  16   1     9343.79    10574.28    740.41 o 
   4  16   1     4373.66     4138.06    493.08 o 
   5  16   1     3411.91     3370.64    386.40 o 
   6  16   1     5743.58     6125.27    662.45 o 
   7  16   1     1131.12      998.16    385.82 o 
   8  16   1     3103.99     2565.17    690.98 o 
   9  16   1     2125.29      872.14    466.85 o 
  -8  17   1       48.74      794.89    335.07 o 
  -7  17   1       57.65      464.88    317.26 o 
  -6  17   1       11.95       25.46    203.65 o 
  -5  17   1     1648.82     1620.05    329.54 o 
  -4  17   1      789.50      753.67    323.80 o 
  -3  17   1     6051.51     6385.50   1016.56 o 
  -2  17   1     5949.65     7047.61    626.28 o 
  -1  17   1     4062.74     5042.15    528.50 o 
   0  17   1    14173.78    15728.93    914.51 o 
   1  17   1     4048.15     4488.49    501.43 o 
   2  17   1     4759.52     5209.13    536.76 o 
   3  17   1     1766.93     2251.34    385.17 o 
   4  17   1     4478.05     4907.25    544.48 o 
   5  17   1      891.52     1099.28    260.46 o 
   6  17   1      310.28       51.97    175.48 o 
   7  17   1        1.27      228.04    395.95 o 
   8  17   1       52.95      490.51    468.54 o 
  -6  18   1     3814.99     3207.66    506.33 o 
  -5  18   1     3559.37     3211.00    469.56 o 
  -4  18   1     2695.36     2250.79    317.72 o 
  -3  18   1     1788.74     2250.86    375.37 o 
  -2  18   1       76.23      134.64    293.74 o 
  -1  18   1      165.92       66.68    140.58 o 
   0  18   1      104.62     -168.34    168.34 o 
   1  18   1      257.83      637.17    454.76 o 
   2  18   1      216.79      146.70    192.28 o 
   3  18   1      795.92      631.43    231.91 o 
   4  18   1     1741.14     1525.59    340.63 o 
   5  18   1     3795.22     3492.70    410.78 o 
   6  18   1     2215.58     2389.98    449.16 o 
  -5  19   1      393.82      125.71    222.38 o 
  -4  19   1      385.92       98.33    243.79 o 
  -3  19   1     4738.49     4724.12    750.04 o 
  -2  19   1     3545.50     3608.75    502.61 o 
  -1  19   1     6858.91     7689.39    698.37 o 
   0  19   1     7432.91     7394.23    689.18 o 
   1  19   1     2404.87     3188.32    477.73 o 
   2  19   1     3492.62     3494.49    491.29 o 
   3  19   1     3318.36     3432.31    465.94 o 
   4  19   1      759.39      728.95    266.55 o 
  -1  20   1       14.13      141.72    389.41 o 
   0  20   1      135.83        4.76    187.03 o 
   1  20   1      134.92      592.71    248.88 o 
 -14   0   2     6003.27     7314.96   1351.41 o 
 -12   0   2    11788.74    13837.66   1606.95 o 
 -10   0   2     4301.36     4414.38    613.91 o 
  -8   0   2    11207.63    10095.37   1169.39 o 
  -6   0   2       19.13      -54.19    265.50 o 
  -4   0   2    34399.41    29166.02   1371.72 o 
  -2   0   2    80007.15    76388.52   1508.40 o 
   2   0   2   100237.78    94537.09   1656.36 o 
   4   0   2    30471.13    30167.25   1314.87 o 
   6   0   2      131.98     -108.00    213.55 o 
   8   0   2     1920.06     1804.31    587.82 o 
  10   0   2     3019.44     3633.87    794.86 o 
  12   0   2     5172.67     5124.81   1006.00 o 
  14   0   2     4496.03     5004.48   1150.52 o 
 -15   1   2       33.35      714.06    457.45 o 
 -14   1   2      256.54      423.88    479.78 o 
 -13   1   2        2.65      244.46    345.05 o 
 -12   1   2     2171.07     2354.87    668.12 o 
 -11   1   2      121.98       37.71    413.52 o 
 -10   1   2    12427.91    12527.96    802.68 o 
  -9   1   2        5.64       21.22    163.78 o 
  -8   1   2     5630.64     4888.63    600.04 o 
  -7   1   2      784.58      246.47    219.39 o 
  -6   1   2    66865.55    64968.05   1675.93 o 
  -5   1   2      619.31      454.34    518.38 o 
  -4   1   2    20755.74    19941.51    778.55 o 
  -3   1   2      819.94      506.95    162.69 o 
  -2   1   2     1955.93     1763.90    257.50 o 
   1   1   2     2589.44     2622.38    154.61 o 
   2   1   2     3763.36     3264.42    237.80 o 
   3   1   2        4.83       46.01    139.28 o 
   4   1   2    16405.81    15799.54    693.88 o 
   5   1   2     4118.92     4357.46    674.65 o 
   6   1   2    64213.45    62126.79   1800.21 o 
   7   1   2      476.60      184.51    279.36 o 
   8   1   2    14970.41    15345.72    955.64 o 
   9   1   2     3065.88     3157.09    321.38 o 
  10   1   2     9775.56     9475.68   1281.13 o 
  11   1   2      746.78      331.68    251.37 o 
  12   1   2      157.28      222.56    668.24 o 
  13   1   2       85.28     -451.43    451.43 o 
  14   1   2     1335.86     1809.81    496.05 o 
 -15   2   2      983.84      347.51    397.42 o 
 -14   2   2     2758.66     2760.15    980.85 o 
 -13   2   2      751.16      414.68    518.39 o 
 -12   2   2    10465.74    11342.09   1106.43 o 
 -11   2   2       78.83      262.49    390.44 o 
 -10   2   2     1671.06     1696.58    333.38 o 
  -9   2   2      153.38     -142.61    152.38 o 
  -8   2   2      266.80      332.42    171.91 o 
  -7   2   2        2.59      290.53    241.51 o 
  -6   2   2      867.99     1061.13    279.09 o 
  -5   2   2     5489.75     4356.97    344.99 o 
  -4   2   2    26077.79    24010.85    830.06 o 
  -3   2   2     3128.01     2626.14    250.91 o 
  -2   2   2    20952.06    19139.96    549.64 o 
  -1   2   2      370.69      411.03     74.57 o 
   0   2   2    34875.43    37293.14    862.90 o 
   1   2   2     5892.86     6198.39    245.31 o 
   2   2   2   130865.80   132516.48   1453.31 o 
   3   2   2     3929.57     3987.72    323.53 o 
   4   2   2    18767.14    17295.02    710.53 o 
   5   2   2       30.19      533.90    176.52 o 
   6   2   2     9910.77     9566.52    661.94 o 
   7   2   2      151.80      165.98    180.65 o 
   8   2   2      529.78      438.36    177.57 o 
   9   2   2      690.49     1192.35    239.17 o 
  10   2   2     3716.52     3835.16    562.60 o 
  11   2   2      171.23       -5.27    251.78 o 
  12   2   2     5868.57     7055.62    841.45 o 
  13   2   2      918.05      793.56    377.30 o 
  14   2   2     5015.22     4868.60   1098.80 o 
 -14   3   2      116.38     -524.14    573.14 o 
 -13   3   2      642.14      281.96    600.41 o 
 -12   3   2     3399.75     3021.74    599.31 o 
 -11   3   2     5449.90     5387.52    895.63 o 
 -10   3   2     5190.52     5706.61    719.12 o 
  -9   3   2     1852.49     1759.17    276.58 o 
  -8   3   2    38153.15    40772.20   1255.42 o 
  -7   3   2     1746.52     1744.06    280.31 o 
  -6   3   2    11436.79    11943.12    734.13 o 
  -5   3   2      821.66      309.29    152.65 o 
  -4   3   2    11208.72     9745.20    536.73 o 
  -3   3   2     1783.51     1786.94    212.15 o 
  -2   3   2     1738.91     1833.60    183.81 o 
  -1   3   2      711.72      790.66    114.60 o 
   0   3   2       33.93      372.47    183.01 o 
   1   3   2      400.68      112.11    148.57 o 
   2   3   2      226.30       67.95    155.68 o 
   3   3   2      843.56      815.76    134.21 o 
   4   3   2     4331.03     3952.13    370.98 o 
   5   3   2     1835.48     1724.56    189.53 o 
   6   3   2     6659.58     6963.69    397.91 o 
   7   3   2     6387.46     6518.58    594.38 o 
   8   3   2    11069.17    12127.30    703.22 o 
   9   3   2     5577.53     5394.40    381.52 o 
  10   3   2    14683.80    14099.77    843.99 o 
  11   3   2      300.81     -196.46    291.56 o 
  12   3   2     1217.48     1412.60    635.80 o 
  13   3   2       27.05      543.79    429.60 o 
  14   3   2      760.29      459.87   1547.52 o 
 -14   4   2     2226.08     1624.35    693.44 o 
 -13   4   2     3058.71     2425.54    804.50 o 
 -12   4   2     6064.19     5520.17   1073.92 o 
 -11   4   2     2012.03     1462.66    603.69 o 
 -10   4   2     2332.93     1948.29    620.30 o 
  -9   4   2      149.65      575.06    179.36 o 
  -8   4   2      262.26      425.27    238.21 o 
  -7   4   2      972.83     1408.08    309.33 o 
  -6   4   2     1823.02     1298.54    264.48 o 
  -5   4   2     3874.79     3504.99    379.18 o 
  -4   4   2    37095.08    36814.81    736.12 o 
  -3   4   2     1608.32     1458.44    121.92 o 
  -2   4   2    23919.42    23438.96    859.27 o 
  -1   4   2     2284.29     1688.36    240.63 o 
   0   4   2    71160.92    73844.43   1421.29 o 
   1   4   2    16381.68    15774.31    740.09 o 
   2   4   2     5832.99     5980.39    335.28 o 
   3   4   2     1100.25     1162.45    152.85 o 
   4   4   2    56245.41    57343.39    934.03 o 
   5   4   2    23595.88    22877.37    656.56 o 
   6   4   2     1053.95      723.87    151.19 o 
   7   4   2      723.33      613.96    219.16 o 
   8   4   2       50.36      170.54    188.20 o 
   9   4   2        2.88       52.09    130.47 o 
  10   4   2     5174.88     5452.14    549.19 o 
  11   4   2     1505.22     1275.07    308.22 o 
  12   4   2     5641.32     5458.16    740.09 o 
  13   4   2      259.40      510.86    358.66 o 
  14   4   2     1931.46     2237.83    548.51 o 
 -14   5   2      342.98     -556.14    556.14 o 
 -13   5   2        7.37     -134.92    477.78 o 
 -12   5   2     2348.12     1429.95    360.79 o 
 -11   5   2     2286.64     1841.26    429.30 o 
 -10   5   2     4033.02     4196.69    876.43 o 
  -9   5   2     2645.78     2491.87    370.15 o 
  -8   5   2    15290.53    15328.39    657.91 o 
  -7   5   2     1658.78     1499.27    224.06 o 
  -6   5   2     7159.19     8066.28    450.25 o 
  -5   5   2     5032.56     4687.73    307.77 o 
  -4   5   2    15862.98    16150.55    555.12 o 
  -3   5   2     9595.91     9226.50    341.31 o 
  -2   5   2     6762.49     6856.55    188.93 o 
  -1   5   2       93.80       71.30     46.38 o 
   0   5   2     7063.83     7992.31    500.68 o 
   1   5   2       52.56       71.14     98.87 o 
   2   5   2     1059.35      785.65    141.24 o 
   3   5   2    10909.98    10386.85    453.21 o 
   4   5   2    37653.29    36586.21    762.37 o 
   5   5   2     9563.78     8346.93    469.89 o 
   6   5   2    13952.85    13709.21    649.48 o 
   7   5   2    18073.29    18533.91   1313.73 o 
   8   5   2     8505.45     8573.33    610.91 o 
   9   5   2     6349.46     6183.28    467.50 o 
  10   5   2     3477.47     3665.04    656.11 o 
  11   5   2      353.80      250.81    193.90 o 
  12   5   2     5142.56     5621.59   1214.78 o 
  13   5   2       12.88      277.80    371.10 o 
  14   5   2      183.65      154.29    459.77 o 
 -14   6   2      952.55     1252.89    720.55 o 
 -13   6   2     2791.80     2256.26    811.41 o 
 -12   6   2     1014.38      382.40    205.02 o 
 -11   6   2     4214.12     3336.82    493.69 o 
 -10   6   2     1800.28     1675.24    659.22 o 
  -9   6   2     2935.47     2241.41    582.90 o 
  -8   6   2       14.74       55.67    200.87 o 
  -7   6   2     1876.42     1768.06    235.22 o 
  -6   6   2     1319.17     1104.33    213.78 o 
  -5   6   2    10081.29    10402.47    602.84 o 
  -4   6   2    30854.85    30820.96    745.14 o 
  -3   6   2    39096.57    38310.79    651.51 o 
  -2   6   2     2350.13     2257.86    173.14 o 
  -1   6   2     5355.03     4920.18    242.48 o 
   0   6   2    35002.23    34699.75   1148.40 o 
   1   6   2    13821.98    14255.48    519.11 o 
   2   6   2     1116.52     1363.58    188.31 o 
   3   6   2    55941.50    54342.64    998.42 o 
   4   6   2    37710.66    37882.76    790.19 o 
   5   6   2     4657.71     4917.95    371.05 o 
   6   6   2       12.72       98.10    302.40 o 
   7   6   2        3.31      -38.42    248.32 o 
   8   6   2     3541.93     4428.82    580.43 o 
   9   6   2     2056.80     2265.96    354.22 o 
  10   6   2      326.53      125.01    179.19 o 
  11   6   2     3644.55     3143.47    532.86 o 
  12   6   2     1204.12     3147.45    847.57 o 
  13   6   2     1557.22     1868.86    701.79 o 
  14   6   2     1444.78     2449.21    875.87 o 
 -14   7   2      177.79     -677.51    677.51 o 
 -13   7   2      644.68      941.53    647.70 o 
 -12   7   2      879.85     1155.80    322.17 o 
 -11   7   2      689.28      690.32    271.50 o 
 -10   7   2     1805.41     1882.25    614.60 o 
  -9   7   2     8406.51     6992.88   1027.55 o 
  -8   7   2    13201.98    13882.73    701.87 o 
  -7   7   2    16158.50    16158.00    706.56 o 
  -6   7   2    10056.74     9167.44    482.28 o 
  -5   7   2    29787.89    27400.41    814.83 o 
  -4   7   2     6256.79     5618.28    316.21 o 
  -3   7   2    16096.25    16678.26    385.44 o 
  -2   7   2      166.06      192.13    190.09 o 
  -1   7   2     7188.50     7447.24    328.38 o 
   0   7   2       10.17       64.46     97.64 o 
   1   7   2      113.04      177.44     90.90 o 
   2   7   2       80.05      163.26    132.80 o 
   3   7   2    17281.79    16877.51    567.88 o 
   4   7   2     1403.35     1387.36    199.54 o 
   5   7   2     3365.88     3670.65    281.24 o 
   6   7   2     1444.77     1481.94    273.96 o 
   7   7   2     5719.20     5485.53    586.04 o 
   8   7   2     2071.62     2502.05    490.64 o 
   9   7   2     8558.95     8988.55    793.30 o 
  10   7   2     6694.65     6802.15    724.30 o 
  11   7   2     3445.18     2627.16    486.08 o 
  12   7   2     3986.73     4752.93   1078.62 o 
  13   7   2     1224.53      593.59    672.23 o 
 -13   8   2     3329.10     4773.45   1019.67 o 
 -12   8   2     1048.17     1326.33    643.82 o 
 -11   8   2     3131.41     2825.21    478.99 o 
 -10   8   2      548.24      450.34    353.06 o 
  -9   8   2      572.16      536.50    498.47 o 
  -8   8   2      801.27      909.60    290.00 o 
  -7   8   2      222.40      304.17    158.35 o 
  -6   8   2      618.02      522.19    144.27 o 
  -5   8   2     4685.03     4644.43    566.66 o 
  -4   8   2     1090.42     1197.63    151.58 o 
  -3   8   2    25996.16    25110.60    511.11 o 
  -2   8   2    14689.41    17001.51    555.36 o 
  -1   8   2    19460.36    19700.60    581.30 o 
   0   8   2    27180.31    28010.47    709.44 o 
   1   8   2    10831.80    10580.24    496.86 o 
   2   8   2     3104.13     3152.88    295.01 o 
   3   8   2    38509.91    41699.28   1082.19 o 
   4   8   2     1106.65     1420.78    195.10 o 
   5   8   2     5398.94     5087.93    995.81 o 
   6   8   2        5.07        4.49    147.65 o 
   7   8   2      320.95      327.64    574.57 o 
   8   8   2        1.60      374.83    232.60 o 
   9   8   2     1845.31     1552.77    320.27 o 
  10   8   2      419.82       -6.01    184.86 o 
  11   8   2     2232.57     2428.01    501.23 o 
  12   8   2     2609.72     2925.10    893.52 o 
  13   8   2     2746.56     2081.48    801.69 o 
 -13   9   2       96.39     -553.79    623.69 o 
 -12   9   2       36.03      176.79    408.44 o 
 -11   9   2     2893.34     4461.17    987.99 o 
 -10   9   2     3184.35     3763.52    849.86 o 
  -9   9   2     6680.83     6158.05    569.85 o 
  -8   9   2     4756.83     4237.31    393.75 o 
  -7   9   2    20481.69    20931.31    777.09 o 
  -6   9   2     2500.31     2775.26    267.52 o 
  -5   9   2    10529.52    11316.50    591.80 o 
  -4   9   2      236.29      286.30     72.31 o 
  -3   9   2     9495.45    11589.20    518.94 o 
  -2   9   2     7559.07     8408.59    420.78 o 
  -1   9   2      808.17      851.78    141.35 o 
   0   9   2      165.50      431.67    123.05 o 
   1   9   2     2372.58     2820.69    270.09 o 
   2   9   2     5040.66     5272.07    550.84 o 
   3   9   2     1042.81     1075.27    184.94 o 
   4   9   2      178.75      162.38    100.79 o 
   5   9   2    35406.56    35503.92    988.63 o 
   6   9   2     2530.94      751.71    771.27 o 
   7   9   2    13801.94    14673.68    971.61 o 
   8   9   2     2951.10     2591.92    394.32 o 
   9   9   2     8872.07     7742.16    750.43 o 
  10   9   2     2583.25     2437.80    452.57 o 
  11   9   2     5280.30     6605.55   1194.79 o 
  12   9   2       87.61      475.87    373.31 o 
  13   9   2     1001.74      197.58    495.37 o 
 -13  10   2     3138.34     4596.82   1118.35 o 
 -12  10   2      288.32      416.95    543.40 o 
 -11  10   2     2691.37     2322.12    771.14 o 
 -10  10   2        5.76      234.49    312.27 o 
  -9  10   2     3245.05     2710.26    361.15 o 
  -8  10   2      788.08      586.11    388.42 o 
  -7  10   2        7.17      -87.50    124.21 o 
  -6  10   2      210.45      372.46    120.58 o 
  -5  10   2     2692.23     2677.26    250.04 o 
  -4  10   2       86.19       70.58    110.26 o 
  -3  10   2    43972.43    47906.53   1998.85 o 
  -2  10   2     6260.96     6790.65    588.72 o 
  -1  10   2    37480.61    44921.98   1012.27 o 
   0  10   2     3339.96     3638.82    309.49 o 
   1  10   2    38908.28    41522.94   1097.65 o 
   2  10   2       13.04       78.37     83.05 o 
   3  10   2     1419.28     1701.50    259.58 o 
   4  10   2      818.29      536.59    387.40 o 
   5  10   2     4310.39     3686.85    602.84 o 
   6  10   2        3.54     -112.14    153.39 o 
   7  10   2      305.14      340.07    205.45 o 
   8  10   2        0.07       87.94    265.13 o 
   9  10   2      406.07      368.79    241.19 o 
  10  10   2      200.60       85.09    580.16 o 
  11  10   2     1418.55     1186.95    746.35 o 
  12  10   2      605.72      827.44    506.50 o 
 -12  11   2        7.58     -301.89    648.76 o 
 -11  11   2     3113.63     2506.81    723.78 o 
 -10  11   2     1457.13      918.51    366.14 o 
  -9  11   2    10664.07     9541.26    668.59 o 
  -8  11   2      584.98      586.44    170.99 o 
  -7  11   2    22922.13    22020.56    766.13 o 
  -6  11   2      260.88      150.35    109.90 o 
  -5  11   2    20234.75    20254.89    886.91 o 
  -4  11   2      595.03      989.31    163.42 o 
  -3  11   2     7576.19     8284.40    497.95 o 
  -2  11   2     1376.11     1726.36    363.17 o 
  -1  11   2     4378.67     5089.30    370.98 o 
   0  11   2      950.94     1147.49    264.46 o 
   1  11   2      234.60      392.95    157.96 o 
   2  11   2      918.07      417.88    238.41 o 
   3  11   2     3166.48     2505.88    647.09 o 
   4  11   2        5.43       94.67    103.52 o 
   5  11   2     8649.06     9425.17    706.03 o 
   6  11   2      240.03      198.78    167.55 o 
   7  11   2    25016.81    23752.55   1606.93 o 
   8  11   2       96.46      100.97    153.34 o 
   9  11   2    11061.87    10492.98    843.03 o 
  10  11   2     1323.07      862.26    317.59 o 
  11  11   2     2184.41     3296.67    970.74 o 
  12  11   2        5.73      591.83    585.72 o 
 -12  12   2        1.02     -383.77    383.77 o 
 -11  12   2     2153.23     1602.78    593.37 o 
 -10  12   2       17.42     1393.75    580.38 o 
  -9  12   2       63.22      268.70    383.46 o 
  -8  12   2       17.97     -168.80    204.71 o 
  -7  12   2      923.49      460.96    146.55 o 
  -6  12   2     1278.34     1237.05    302.01 o 
  -5  12   2     1564.72     1887.29    392.82 o 
  -4  12   2     2075.73     2141.92    242.56 o 
  -3  12   2    13797.84    15642.15    799.85 o 
  -2  12   2     2230.82     2532.88    286.76 o 
  -1  12   2    28721.26    32498.76   1166.17 o 
   0  12   2       54.88      447.78    165.84 o 
   1  12   2    21331.94    20563.14    829.44 o 
   2  12   2      182.35      110.26    182.39 o 
   3  12   2     4758.38     4859.45    667.30 o 
   4  12   2     1531.87     1337.32    341.26 o 
   5  12   2     1671.53     1632.41    565.86 o 
   6  12   2       70.68      164.40    153.99 o 
   7  12   2      863.33      613.28    182.66 o 
   8  12   2      313.33      319.50    201.37 o 
   9  12   2      628.65      528.72    341.17 o 
  10  12   2        0.15     -289.21    474.62 o 
  11  12   2     2109.70     1577.22    816.92 o 
 -11  13   2     1987.63     2485.46    766.38 o 
 -10  13   2      167.86     -547.35    547.35 o 
  -9  13   2     8653.07     8534.41   1254.71 o 
  -8  13   2      812.11      664.16    417.92 o 
  -7  13   2    15917.58    14951.22   1096.07 o 
  -6  13   2     1365.13     1596.06    531.40 o 
  -5  13   2     6888.47     6937.82    449.48 o 
  -4  13   2       26.30       61.12    128.02 o 
  -3  13   2     6765.90     7090.99    729.30 o 
  -2  13   2      429.15      133.22    222.03 o 
  -1  13   2      308.71      387.79    138.12 o 
   0  13   2       51.44      -48.07    251.38 o 
   1  13   2     4919.66     4500.94    404.97 o 
   2  13   2     1302.94     1386.42    242.38 o 
   3  13   2      619.29      934.39    380.02 o 
   4  13   2      501.13      364.11    318.79 o 
   5  13   2    14199.81    13061.81    894.93 o 
   6  13   2     1800.75     2014.72    239.30 o 
   7  13   2     4061.53     3592.66    391.11 o 
   8  13   2     1085.13     1039.23    296.54 o 
   9  13   2    11286.39    12397.39   1509.68 o 
  10  13   2       39.17      399.80    507.17 o 
  11  13   2     2371.90     3076.37    875.41 o 
 -10  14   2       96.80      864.29    568.82 o 
  -9  14   2       23.61     -393.43    393.43 o 
  -8  14   2        5.26     -308.75    308.75 o 
  -7  14   2      468.54      742.47    381.09 o 
  -6  14   2      184.64       40.55    154.15 o 
  -5  14   2     3489.86     3716.95    346.52 o 
  -4  14   2      310.15      462.64    164.66 o 
  -3  14   2    11338.55    12486.95   1365.85 o 
  -2  14   2      701.71      599.54    172.79 o 
  -1  14   2    11046.15    12767.67    698.66 o 
   0  14   2      785.01      854.68    214.22 o 
   1  14   2     8279.93     9073.15    607.05 o 
   2  14   2     2578.93     2618.06    346.06 o 
   3  14   2     6749.65     7022.67    580.27 o 
   4  14   2       16.85       77.07    191.44 o 
   5  14   2     3783.84     3272.42    502.29 o 
   6  14   2     1076.05      997.57    185.15 o 
   7  14   2       69.36      168.56    374.10 o 
   8  14   2      117.12      394.89    390.12 o 
   9  14   2        6.89      103.63    518.98 o 
  10  14   2       80.81      372.23    396.28 o 
 -10  15   2      169.71      509.52    319.67 o 
  -9  15   2     4691.21     4525.92    923.05 o 
  -8  15   2      855.57     1337.85    328.59 o 
  -7  15   2     4669.87     4395.78    552.27 o 
  -6  15   2     3510.12     4374.67    524.89 o 
  -5  15   2    10474.93    11426.42    607.09 o 
  -4  15   2     1574.01     1321.43    274.79 o 
  -3  15   2     9079.99    10809.24    694.07 o 
  -2  15   2       18.31      -34.88    148.52 o 
  -1  15   2      390.92      578.86    319.03 o 
   0  15   2      488.10      550.15    200.06 o 
   1  15   2       46.43     -166.19    180.39 o 
   2  15   2     1630.41     1702.78    299.84 o 
   3  15   2     6965.99     8500.13   1163.07 o 
   4  15   2      396.25      563.94    292.22 o 
   5  15   2     5939.87     5812.29    469.99 o 
   6  15   2     4390.38     3916.11    344.91 o 
   7  15   2     6192.13     5794.17    959.40 o 
   8  15   2     3167.53     1595.39    582.23 o 
   9  15   2     4749.73     4876.12    977.14 o 
  -9  16   2       99.26       56.34    193.13 o 
  -8  16   2      317.61       37.05    250.51 o 
  -7  16   2      287.82      -19.55    216.26 o 
  -6  16   2      143.75      371.18    215.77 o 
  -5  16   2      177.82      335.65    229.34 o 
  -4  16   2      737.67      503.86    197.60 o 
  -3  16   2     5017.48     5956.26    644.89 o 
  -2  16   2    11036.83    12978.04    780.80 o 
  -1  16   2     6243.20     6964.27    576.88 o 
   0  16   2     6147.18     8105.23    616.46 o 
   1  16   2     6859.00     6546.75    568.64 o 
   2  16   2     2858.10     3000.53    392.34 o 
   3  16   2     4376.42     4376.85    506.97 o 
   4  16   2       72.61      214.52    240.07 o 
   5  16   2     4372.62     5129.51    924.54 o 
   6  16   2       36.05      157.18    257.78 o 
   7  16   2      143.54      555.25    491.68 o 
   8  16   2        2.54     1185.97    517.56 o 
  -8  17   2     5104.99     3848.09    566.11 o 
  -7  17   2     3012.14     2651.57    447.20 o 
  -6  17   2     5223.87     4701.57    564.68 o 
  -5  17   2     2037.66     2329.55    420.80 o 
  -4  17   2     4684.97     4576.55    418.48 o 
  -3  17   2     4346.13     5572.96    896.08 o 
  -2  17   2     2065.57     2157.65    344.10 o 
  -1  17   2      679.53      758.63    250.45 o 
   0  17   2       99.10       24.33    232.76 o 
   1  17   2       16.95       -9.80    329.26 o 
   2  17   2      838.24      835.55    240.40 o 
   3  17   2     3169.96     3894.47    494.87 o 
   4  17   2     3297.10     3739.91    533.31 o 
   5  17   2     6952.20     6709.78    652.18 o 
   6  17   2     2580.78     2665.61    368.05 o 
   7  17   2     2427.74     2793.13    746.60 o 
  -6  18   2       91.29     -117.59    214.64 o 
  -5  18   2      814.08      900.77    262.96 o 
  -4  18   2     1712.01     1600.51    570.09 o 
  -3  18   2     2632.23     2465.49    394.32 o 
  -2  18   2     7418.67     8848.74    726.25 o 
  -1  18   2     3509.56     3296.25    460.08 o 
   0  18   2     3380.61     3255.86    438.87 o 
   1  18   2     7309.35     7661.93   1162.83 o 
   2  18   2     3932.86     4101.19    510.12 o 
   3  18   2     3172.97     2887.04    418.35 o 
   4  18   2     1226.18     1611.61    311.82 o 
   5  18   2      996.29      636.45    228.90 o 
   6  18   2      472.29      414.99    188.74 o 
  -4  19   2     5333.89     4548.11   1004.96 o 
  -3  19   2     2465.09     2272.77    568.01 o 
  -2  19   2      287.03      171.85    234.73 o 
  -1  19   2      303.50      552.59    460.24 o 
   0  19   2       40.66      462.25    208.57 o 
   1  19   2      615.50      441.50    708.92 o 
   2  19   2      904.88      994.68    273.61 o 
   3  19   2     1403.39     1318.18    317.28 o 
   4  19   2     2488.89     2644.79    457.53 o 
  -1  20   2      444.03      210.02    266.57 o 
   0  20   2     2690.67     2943.78    470.37 o 
   1  20   2     1815.69     1587.96    358.61 o 
 -15   0   3      185.91      239.70    548.97 o 
 -13   0   3     1097.79      814.92    550.43 o 
 -11   0   3    18607.16    20773.25   1885.22 o 
  -9   0   3    22413.52    19985.06   1191.26 o 
  -7   0   3    31250.46    29279.15   1769.83 o 
  -5   0   3    36726.52    36640.05   1617.12 o 
  -3   0   3    27035.96    25468.50   1076.58 o 
  -1   0   3      986.41      739.82    130.94 o 
   1   0   3     7324.43     6922.08    502.16 o 
   3   0   3    11745.87    10627.94    722.55 o 
   5   0   3    49114.29    52211.99   1946.94 o 
   7   0   3    17900.56    19051.20   1403.52 o 
   9   0   3    22328.41    23161.67   1254.26 o 
  11   0   3     5510.43     6112.42   1065.37 o 
  13   0   3       56.35     -607.76    607.76 o 
 -15   1   3     3600.55     4342.66    795.46 o 
 -14   1   3       14.06      437.15    879.07 o 
 -13   1   3     2574.42     2079.52    531.03 o 
 -12   1   3        3.57      475.77    342.19 o 
 -11   1   3    10587.59    11589.00   1137.35 o 
 -10   1   3      346.82      270.49    201.75 o 
  -9   1   3     3069.20     3255.54    350.91 o 
  -8   1   3      258.72      204.79    144.06 o 
  -7   1   3     3839.75     3645.39    497.64 o 
  -6   1   3       44.45      251.56    218.42 o 
  -5   1   3     6155.65     5291.81    382.59 o 
  -4   1   3       16.64      155.55    128.40 o 
  -3   1   3    62232.86    56954.90   1137.78 o 
  -2   1   3   107204.85    98732.38   2290.75 o 
  -1   1   3     6366.48     6322.60    176.59 o 
   0   1   3     6383.37     5797.26    262.19 o 
   1   1   3    55828.75    53550.20   1949.47 o 
   2   1   3        5.75       32.23    111.59 o 
   3   1   3    33800.86    30435.22    836.89 o 
   4   1   3     6261.43     5821.76    419.16 o 
   5   1   3     9536.44     9546.28    640.87 o 
   6   1   3     2309.64     2273.66    350.76 o 
   7   1   3     2822.61     2855.94    434.35 o 
   8   1   3      566.45      358.65    168.96 o 
   9   1   3       63.87       -2.53    150.31 o 
  10   1   3       34.71      206.35    391.62 o 
  11   1   3     1353.12      882.54    476.75 o 
  12   1   3      190.32       56.53    273.71 o 
  13   1   3     6305.34     6501.09    869.64 o 
  14   1   3       49.26     -339.24    339.24 o 
 -15   2   3        2.22     -338.96    605.97 o 
 -14   2   3      249.89      224.25    520.25 o 
 -13   2   3      925.46     1289.64    422.99 o 
 -12   2   3      669.35      351.76    286.82 o 
 -11   2   3     8610.29     7799.47    866.02 o 
 -10   2   3     6619.10     5849.11    562.72 o 
  -9   2   3    14507.73    15283.46    734.75 o 
  -8   2   3       15.15      106.22    160.21 o 
  -7   2   3    11673.02    12889.77    664.70 o 
  -6   2   3     5852.74     6686.92    540.52 o 
  -5   2   3    19584.76    18074.51    811.98 o 
  -4   2   3     4756.73     4769.70    521.54 o 
  -3   2   3    50403.91    47415.39   1028.35 o 
  -2   2   3     1269.90     1206.84    125.38 o 
  -1   2   3     4004.28     4020.47    196.75 o 
   0   2   3    13002.36    13799.57    404.24 o 
   1   2   3     9571.88    10831.72    329.11 o 
   2   2   3    18572.77    18688.85    572.51 o 
   3   2   3    19647.06    18763.71    662.23 o 
   4   2   3     4316.11     4041.84    361.21 o 
   5   2   3    72286.22    72599.55   1331.70 o 
   6   2   3     4615.66     5083.72    352.63 o 
   7   2   3    19126.78    18823.14    995.83 o 
   8   2   3      115.13       36.36    170.29 o 
   9   2   3    24631.25    26293.04    953.04 o 
  10   2   3      776.01      326.15    286.09 o 
  11   2   3     3912.47     4496.04    659.67 o 
  12   2   3        8.01      124.71    815.19 o 
  13   2   3       21.23      810.87    409.17 o 
  14   2   3      513.07     1371.34    507.70 o 
 -14   3   3      411.46      332.37    472.74 o 
 -13   3   3     5681.87     6278.96   1231.26 o 
 -12   3   3      303.91      489.28    542.39 o 
 -11   3   3    14320.46    14415.57   1563.51 o 
 -10   3   3      694.01      -45.32    414.85 o 
  -9   3   3      310.81      347.95    170.14 o 
  -8   3   3     1220.27     1460.08    329.50 o 
  -7   3   3     4477.25     4394.04    499.08 o 
  -6   3   3      460.71      758.17    243.96 o 
  -5   3   3    18601.08    18032.88    799.82 o 
  -4   3   3     4874.24     4655.51    378.38 o 
  -3   3   3     1890.53     1873.29    251.17 o 
  -2   3   3      212.19      134.87     72.50 o 
  -1   3   3    12359.80    12849.54    349.27 o 
   0   3   3    41642.53    40570.19   1110.01 o 
   1   3   3   115580.55   113021.25   1098.48 o 
   2   3   3    10055.51     9493.28    328.16 o 
   3   3   3     3288.24     3651.35    253.96 o 
   4   3   3     3274.83     3007.70    261.25 o 
   5   3   3    14985.94    15377.74    536.96 o 
   6   3   3       52.79      -31.19     98.19 o 
   7   3   3     5350.01     4852.27    548.09 o 
   8   3   3        9.08       20.57    133.18 o 
   9   3   3      174.25      283.03    154.76 o 
  10   3   3       17.10     -166.77    166.77 o 
  11   3   3     2549.46     3203.08    556.19 o 
  12   3   3      434.21      723.38   1042.19 o 
  13   3   3     4000.20     4907.89   1228.73 o 
  14   3   3      832.63      677.75    410.28 o 
 -14   4   3      312.31      396.77    492.35 o 
 -13   4   3      288.43     -374.62    498.62 o 
 -12   4   3     2281.38     1702.20    743.80 o 
 -11   4   3    12032.53    12191.52   1492.27 o 
 -10   4   3    11831.39     9702.45   1305.71 o 
  -9   4   3      991.45      168.15    262.14 o 
  -8   4   3     9439.71     9614.32    760.09 o 
  -7   4   3    30850.58    32375.14   1272.81 o 
  -6   4   3     4596.09     3507.09    518.69 o 
  -5   4   3    27376.41    25925.72    964.57 o 
  -4   4   3     3008.97     3000.83    315.78 o 
  -3   4   3    12691.23    13060.62    524.43 o 
  -2   4   3      102.76       50.91     71.74 o 
  -1   4   3     5679.08     6188.44    259.72 o 
   0   4   3     5475.70     5090.34    427.33 o 
   1   4   3     7931.08     8111.67    340.09 o 
   2   4   3       69.95       57.59     91.03 o 
   3   4   3     5228.77     4337.45    276.43 o 
   4   4   3    10293.14    11136.67    379.07 o 
   5   4   3    16948.77    17503.41    580.42 o 
   6   4   3     6940.39     6257.93    384.27 o 
   7   4   3    12728.79    12229.58    818.63 o 
   8   4   3    11945.07    11452.28    596.45 o 
   9   4   3    17494.01    17648.45    782.54 o 
  10   4   3     4570.07     5319.43    791.43 o 
  11   4   3      685.26      781.07    554.07 o 
  12   4   3      112.61      121.41    293.11 o 
  13   4   3      662.76      616.56    641.77 o 
  14   4   3      286.37      751.09    348.66 o 
 -14   5   3     1053.43      253.19    506.65 o 
 -13   5   3     3778.52     3781.27    951.86 o 
 -12   5   3     1803.41     1136.43    564.65 o 
 -11   5   3     3388.98     3984.28    893.09 o 
 -10   5   3     2331.21     3748.16    837.00 o 
  -9   5   3       88.25       27.12    187.59 o 
  -8   5   3     1420.45     1433.14    267.10 o 
  -7   5   3      470.28      136.95    271.38 o 
  -6   5   3      981.20     1236.98    192.89 o 
  -5   5   3     3229.95     3236.11    253.34 o 
  -4   5   3     3031.18     2938.50    192.43 o 
  -3   5   3    29108.80    30206.16   1181.73 o 
  -2   5   3    18356.03    18903.41    576.04 o 
  -1   5   3      316.48      722.70    179.34 o 
   0   5   3     3757.35     4190.96    405.88 o 
   1   5   3    73696.34    74866.15   1810.95 o 
   2   5   3    51736.27    48465.37   1110.88 o 
   3   5   3      693.95      374.34    101.61 o 
   4   5   3    56396.73    59461.27   1000.14 o 
   5   5   3    14350.25    13034.01    506.70 o 
   6   5   3      744.87      392.66    151.96 o 
   7   5   3      187.04      201.22    260.15 o 
   8   5   3      348.17      594.30    165.46 o 
   9   5   3       74.65       48.03    159.18 o 
  10   5   3     2048.94     1751.18    339.02 o 
  11   5   3     6812.16     7794.35    843.96 o 
  12   5   3      484.85     1078.51    436.22 o 
  13   5   3     1324.10      467.83    301.46 o 
  14   5   3     1108.64     1818.83    728.52 o 
 -14   6   3       51.89      392.54    480.69 o 
 -13   6   3      110.65      789.90    588.86 o 
 -12   6   3     2467.07     2341.32    853.70 o 
 -11   6   3     6634.89     7094.03   2028.95 o 
 -10   6   3     9489.85     7766.53   1153.77 o 
  -9   6   3      108.69      363.47    157.14 o 
  -8   6   3     4460.79     4720.67    363.40 o 
  -7   6   3    24378.92    26748.65    851.17 o 
  -6   6   3    18849.03    17699.61    622.11 o 
  -5   6   3    15754.95    14628.92    558.81 o 
  -4   6   3     5151.95     4333.24    763.08 o 
  -3   6   3    18423.77    19396.74    682.60 o 
  -2   6   3     3325.93     2839.45    361.83 o 
  -1   6   3     3930.00     4857.92    456.93 o 
   0   6   3        4.23       60.82    100.54 o 
   1   6   3    25136.83    24754.44   1123.20 o 
   2   6   3    25463.67    25018.76    622.32 o 
   3   6   3     3145.36     3574.12    267.11 o 
   4   6   3      727.24      811.02    160.54 o 
   5   6   3     9622.32     8961.55    438.30 o 
   7   6   3    11720.46    13450.94   1262.11 o 
   8   6   3     8911.25     9072.25    620.92 o 
   9   6   3     6614.06     7311.22    511.73 o 
  10   6   3     3017.64     2557.08    371.07 o 
  11   6   3     2015.66     1896.38    461.41 o 
  12   6   3      225.08     -460.76    460.76 o 
  13   6   3     1160.69      708.08    380.62 o 
  14   6   3       26.83      317.53    556.27 o 
 -14   7   3     3200.13     2763.23    885.02 o 
 -13   7   3     1989.20     1773.83    702.61 o 
 -12   7   3     3872.21     2784.19    875.02 o 
 -11   7   3       61.65      302.03    399.23 o 
 -10   7   3     1554.92     1096.36    524.65 o 
  -9   7   3      139.44      381.03    314.84 o 
  -8   7   3     2598.23     2274.15    569.28 o 
  -7   7   3      215.11      244.33    117.23 o 
  -6   7   3       51.55       18.55     92.73 o 
  -5   7   3     2861.84     2286.15    216.78 o 
  -4   7   3     6216.96     5067.27    274.07 o 
  -3   7   3    14229.89    14119.34    383.60 o 
  -2   7   3    12536.18    12367.50    347.31 o 
  -1   7   3    16384.30    16196.91    470.69 o 
   0   7   3    26468.82    26933.47   1132.57 o 
   1   7   3     9630.79    10211.87    492.18 o 
   2   7   3    16501.74    16152.57    669.33 o 
   3   7   3      676.22      564.64    127.18 o 
   4   7   3     3739.34     3947.04    305.59 o 
   5   7   3     2234.59     2292.21    236.42 o 
   6   7   3    13731.47    14610.40   1256.91 o 
   7   7   3      566.07      624.02    255.98 o 
   8   7   3       21.83       17.79    169.40 o 
   9   7   3      255.37       90.69    188.87 o 
  10   7   3     3455.74     2703.10    490.96 o 
  11   7   3     1755.29     1911.01    643.37 o 
  12   7   3     2026.59     2140.89    774.41 o 
  13   7   3     1264.01      923.03    527.52 o 
 -13   8   3       27.17      378.70    542.60 o 
 -12   8   3     4771.88     4809.02   1022.22 o 
 -11   8   3      203.15     -404.53    413.86 o 
  -9   8   3     1544.55     1595.44    289.68 o 
  -8   8   3     3512.06     3548.19    354.34 o 
  -7   8   3     1668.23     1892.96    250.42 o 
  -6   8   3    10617.64    10312.88    481.78 o 
  -5   8   3     4064.06     4132.28    272.65 o 
  -4   8   3    42486.64    38780.42   3496.37 o 
  -3   8   3     5406.74     5441.64    268.47 o 
  -2   8   3     3543.57     3855.28    251.62 o 
  -1   8   3    10860.42    11151.03    677.43 o 
   0   8   3     1695.77     1492.71    223.16 o 
   1   8   3     1883.29     1970.65    242.86 o 
   2   8   3    18000.94    19432.28    756.54 o 
   3   8   3      510.23      587.47    135.55 o 
   4   8   3      819.43      695.65    141.62 o 
   5   8   3     2307.54     2005.60    227.33 o 
   6   8   3    11698.61    10509.41   1090.03 o 
   7   8   3      296.43       46.89    196.41 o 
   8   8   3    15403.66    16038.62    842.44 o 
   9   8   3     5420.15     5329.20    512.76 o 
  10   8   3    10377.50     9705.42    878.80 o 
  11   8   3     2157.93     2922.15    873.34 o 
  12   8   3     1377.21      431.25    410.37 o 
  13   8   3       15.69     -474.79    573.38 o 
 -13   9   3      253.94      922.63    591.11 o 
 -12   9   3     4148.65     4992.16   1089.68 o 
 -11   9   3     1396.64     1558.66    725.78 o 
 -10   9   3      433.16      446.75    220.46 o 
  -9   9   3      413.46      315.25    220.55 o 
  -8   9   3     1656.59     1560.55    316.94 o 
  -7   9   3     1104.36     1144.40    188.89 o 
  -6   9   3      537.25      708.15    191.07 o 
  -5   9   3     1144.47     1327.39    159.03 o 
  -4   9   3     8457.82     9825.18    592.05 o 
  -3   9   3     4341.20     4512.05    264.04 o 
  -2   9   3    29410.63    32848.38    785.91 o 
  -1   9   3    12759.43    13866.67    510.54 o 
   0   9   3    27973.47    29033.14    888.11 o 
   1   9   3     7613.96     8898.60    634.00 o 
   2   9   3    20881.67    21623.93   1046.92 o 
   3   9   3     7501.79     7363.00    412.29 o 
   4   9   3    15651.16    14812.62    782.77 o 
   5   9   3      213.37      136.53    118.80 o 
   6   9   3     2630.34     3127.81    440.02 o 
   7   9   3        2.15     -147.70    147.70 o 
   8   9   3      119.17      192.00    173.99 o 
   9   9   3      588.62      608.67    188.66 o 
  10   9   3     3347.31     2539.84    490.42 o 
  11   9   3       28.51     -207.02    389.21 o 
  12   9   3     1966.10     1532.80    625.71 o 
  13   9   3     1022.37      803.55    557.96 o 
 -13  10   3      341.00      480.66    503.49 o 
 -12  10   3     1428.54      981.26    572.94 o 
 -11  10   3       55.52      654.46    449.25 o 
 -10  10   3     4278.66     4666.75    909.38 o 
  -9  10   3     2962.58     2199.62    311.08 o 
  -8  10   3    14087.00    12819.82   1107.66 o 
  -7  10   3      388.85      422.17    132.45 o 
  -6  10   3    32381.28    32781.55    834.24 o 
  -5  10   3      914.17      952.75    139.43 o 
  -4  10   3    11246.04    12188.39    463.57 o 
  -3  10   3     1133.41     1125.00    156.52 o 
  -2  10   3     3570.69     3889.02    296.51 o 
  -1  10   3    12731.62    14446.92    567.56 o 
   0  10   3      666.49      779.06    158.18 o 
   1  10   3       18.57       55.33     92.03 o 
   3  10   3      545.16       84.37    348.21 o 
   4  10   3     7118.62     6496.25    561.57 o 
   5  10   3     1986.97     2182.74    481.75 o 
   6  10   3     3072.91     2948.99    437.49 o 
   7  10   3     2340.71     1907.98    306.28 o 
   8  10   3     8714.66     7700.65    595.88 o 
   9  10   3        8.16     -159.15    221.87 o 
  10  10   3     6836.88     6342.18    796.48 o 
  11  10   3     2314.76     3352.86    905.17 o 
  12  10   3     2446.05     2754.38    858.74 o 
 -12  11   3     2808.16     4337.60   1058.80 o 
 -11  11   3       40.73     -455.73    534.35 o 
 -10  11   3     1896.07     1001.35    431.96 o 
  -9  11   3      419.36      136.77    192.54 o 
  -8  11   3     2744.92     2470.56    290.31 o 
  -7  11   3      631.39      577.39    135.43 o 
  -6  11   3      203.69      255.23    107.69 o 
  -5  11   3     4456.27     4970.87    478.18 o 
  -4  11   3    11382.25    11464.84    588.45 o 
  -3  11   3     1095.93     1340.22    181.82 o 
  -2  11   3    32121.64    35912.72   1000.52 o 
  -1  11   3     1132.71     1248.58    185.53 o 
   0  11   3    16776.93    18714.46    710.68 o 
   1  11   3     4259.04     5416.01    651.78 o 
   2  11   3    24277.94    25762.18   1469.71 o 
   3  11   3      398.47      725.37    343.42 o 
   5  11   3        9.47       39.14    241.25 o 
   6  11   3      202.96      260.69    134.81 o 
   7  11   3       83.38       49.03    168.61 o 
   8  11   3      230.73      -19.61    158.98 o 
   9  11   3       22.59     -117.44    209.44 o 
  10  11   3     3142.73     4411.82    942.85 o 
  11  11   3       18.05      260.99    403.36 o 
  12  11   3     2554.91     3460.36    877.48 o 
 -12  12   3      884.12      905.29    550.17 o 
 -11  12   3        9.76     -439.35    464.49 o 
 -10  12   3     8150.93     9009.58   1370.48 o 
  -9  12   3      451.36      289.47    443.66 o 
  -8  12   3    15256.41    12595.94   2011.32 o 
  -7  12   3       13.52       57.95     65.78 o 
  -6  12   3     5171.93     5005.79    665.76 o 
  -5  12   3       91.02      305.04    268.93 o 
  -4  12   3     9110.24     9571.89    799.09 o 
  -3  12   3      606.66      972.73    208.82 o 
  -2  12   3     6960.23     8351.03    495.63 o 
  -1  12   3      443.55      278.68    107.66 o 
   0  12   3      294.88      517.62    152.85 o 
   1  12   3       29.69      -54.52    117.57 o 
   2  12   3     5710.67     5839.20    753.98 o 
   3  12   3      282.77      222.33    247.54 o 
   4  12   3     8741.04     9223.31   1003.66 o 
   5  12   3     1112.20     1034.41    240.32 o 
   6  12   3    13533.54    13723.27    631.02 o 
   7  12   3      142.33      115.47    130.45 o 
   8  12   3     5407.43     5671.79    519.19 o 
   9  12   3      109.11        2.92    161.10 o 
  10  12   3     7503.79     5901.21   1088.99 o 
  11  12   3       13.69     -619.51    619.51 o 
 -11  13   3       15.35      578.01    320.11 o 
 -10  13   3     2440.48     1756.96    501.54 o 
  -9  13   3        4.22     -567.08    567.08 o 
  -8  13   3       24.74     -417.16    543.56 o 
  -7  13   3      422.66      696.30    290.63 o 
  -6  13   3     1768.94     2014.77    350.68 o 
  -5  13   3       51.45      -91.64    303.43 o 
  -4  13   3    11783.52    13229.45    736.81 o 
  -3  13   3      573.03      611.43    235.44 o 
  -2  13   3    19882.88    22103.27   1205.83 o 
  -1  13   3       21.95      -33.40    107.70 o 
   0  13   3    16027.10    16452.00    741.75 o 
   1  13   3       32.77       71.35    132.90 o 
   2  13   3    16117.26    17182.02    847.54 o 
   3  13   3       29.98       44.43    396.64 o 
   4  13   3     3669.70     4631.20    467.19 o 
   5  13   3      142.21      266.32    135.10 o 
   6  13   3     6054.69     5456.76    398.33 o 
   7  13   3      865.84      824.04    286.46 o 
   8  13   3     1644.17     1499.74    563.46 o 
   9  13   3      184.79      274.42    481.91 o 
  10  13   3      640.51      249.41    525.05 o 
  11  13   3      132.05     -566.93    566.93 o 
 -10  14   3     2432.02     1963.43    721.33 o 
  -9  14   3      952.07      685.77    442.26 o 
  -8  14   3     5547.18     5361.01    607.69 o 
  -7  14   3     1122.75      840.24    705.54 o 
  -6  14   3    13685.82    13620.13    887.41 o 
  -5  14   3       60.13      -55.69    150.86 o 
  -4  14   3     6200.77     6729.96    423.68 o 
  -3  14   3     1742.38     2442.86    315.55 o 
  -2  14   3     1265.63     1354.90    233.64 o 
  -1  14   3      237.20      581.23    207.13 o 
   0  14   3        0.35      127.36    121.79 o 
   1  14   3     1775.01     1928.86    517.96 o 
   2  14   3      616.85      358.39    311.43 o 
   3  14   3     1827.65     1704.94    309.97 o 
   4  14   3     3551.19     3546.45    369.09 o 
   5  14   3     1581.76     1666.98    264.67 o 
   6  14   3     7015.47     7461.42    799.43 o 
   7  14   3       28.42      -59.75    286.25 o 
   8  14   3     4405.57     4488.07    970.75 o 
   9  14   3      392.57      430.34    418.19 o 
  10  14   3     3845.04     3780.75    913.05 o 
 -10  15   3     1870.30     1763.60    454.99 o 
  -9  15   3      334.31      604.50    312.73 o 
  -8  15   3       77.40      -85.02    769.65 o 
  -7  15   3       95.67      145.26    760.02 o 
  -6  15   3       11.10     -165.34    216.48 o 
  -5  15   3      517.29      267.78    171.75 o 
  -4  15   3     2737.93     2649.15    291.86 o 
  -3  15   3     3411.97     3760.78    560.35 o 
  -2  15   3     9488.95    12034.74   1727.76 o 
  -1  15   3     5622.41     5946.33    507.18 o 
   0  15   3    15665.26    18484.41    895.81 o 
   1  15   3      637.38      732.67    208.44 o 
   2  15   3    13903.65    14461.35    996.31 o 
   3  15   3     3845.23     3780.17    455.23 o 
   4  15   3     2544.80     2219.93    275.35 o 
   5  15   3     3078.85     3033.20    347.59 o 
   6  15   3      140.67       35.75    123.55 o 
   7  15   3      100.14     -314.15    314.15 o 
   8  15   3      153.36     1335.67    628.83 o 
   9  15   3      623.34      640.73    465.62 o 
  -9  16   3     1827.74     1573.24    398.80 o 
  -8  16   3     3986.06     3852.82    550.40 o 
  -7  16   3     1173.85     1222.39    328.41 o 
  -6  16   3    11362.14    10362.30    802.12 o 
  -5  16   3     4582.06     4713.44    925.36 o 
  -4  16   3     2974.48     3521.41    340.62 o 
  -3  16   3     4454.78     4476.93    654.44 o 
  -2  16   3     3807.54     4774.00    478.81 o 
  -1  16   3       40.61       -3.91    141.48 o 
   0  16   3     1987.71     1072.21    426.70 o 
   1  16   3      182.84      201.64    169.23 o 
   2  16   3       75.97      136.00    199.49 o 
   3  16   3     2701.97     2746.27    399.89 o 
   4  16   3     4321.98     3626.10    390.79 o 
   5  16   3       30.44      245.03    275.00 o 
   6  16   3     9999.20    11407.67    963.15 o 
   7  16   3     2305.61     1715.90    484.91 o 
   8  16   3     4529.95     4347.67   1017.17 o 
  -8  17   3        5.12      -13.21    220.34 o 
  -7  17   3       42.64       19.79    164.58 o 
  -6  17   3      945.94      641.57    277.10 o 
  -5  17   3      541.89      518.74    211.37 o 
  -4  17   3     1748.48     1933.84    269.92 o 
  -3  17   3      751.61      865.36    292.07 o 
  -2  17   3      954.35     1088.13    291.42 o 
  -1  17   3     8606.85     9856.93    917.00 o 
   0  17   3     9101.02     9438.18    699.03 o 
   1  17   3     4303.59     5239.69    549.76 o 
   2  17   3     9394.87     9960.33    861.34 o 
   3  17   3     1421.61     1422.94    332.14 o 
   4  17   3     2675.56     2766.26    406.58 o 
   5  17   3      209.14      -31.64    179.56 o 
   6  17   3     1379.74     1432.73    363.47 o 
   7  17   3       53.15     -536.84    536.84 o 
  -6  18   3     1901.31     1211.20    538.47 o 
  -5  18   3     4398.29     4280.35    552.05 o 
  -4  18   3     1787.15     2157.60    374.66 o 
  -3  18   3     3219.57     3192.33    567.22 o 
  -2  18   3      175.02      174.87    412.37 o 
  -1  18   3       26.56      -52.89    181.28 o 
   0  18   3      792.18      854.96    299.70 o 
   1  18   3        1.74      -38.25    180.03 o 
   2  18   3      238.68      203.30    175.82 o 
   3  18   3     2654.04     2188.04    381.84 o 
   4  18   3     1362.71     1418.38    371.22 o 
   5  18   3     1844.19     1730.58    369.45 o 
   6  18   3     4491.20     3431.95    436.18 o 
  -4  19   3      829.15      954.91    344.61 o 
  -3  19   3     2290.51     1827.28    522.01 o 
  -2  19   3     1426.90     1313.82    492.74 o 
  -1  19   3     7385.73     7200.19    677.48 o 
   0  19   3     3549.70     3717.44    505.57 o 
   1  19   3     5714.10     7029.46   1290.59 o 
   2  19   3     3102.73     2966.52    488.36 o 
   3  19   3     1570.94     1135.78    404.93 o 
   4  19   3      470.99       23.84    189.11 o 
 -14   0   4     4292.15     5002.42   1148.12 o 
 -12   0   4     8520.40     7890.45   1313.43 o 
 -10   0   4     1268.47     1331.76    583.70 o 
  -8   0   4      135.05      308.37    232.02 o 
  -6   0   4      761.15     1082.95    231.09 o 
  -4   0   4    10597.63    10472.01    847.73 o 
  -2   0   4    87048.49    85407.64   1181.77 o 
   0   0   4   140909.50   133785.31   2021.06 o 
   2   0   4     4077.53     3719.53    383.56 o 
   4   0   4      470.54      268.87    185.52 o 
   6   0   4     2079.50     1293.72    364.64 o 
   8   0   4     9936.46    10340.11    795.28 o 
  10   0   4     6751.95     7917.14   1142.66 o 
  12   0   4     7817.23     9388.53   1368.36 o 
  14   0   4     4874.85     4726.94   1196.56 o 
 -15   1   4       97.80     -495.49    523.38 o 
 -14   1   4       52.78       93.62    465.15 o 
 -13   1   4        7.53      262.13    476.74 o 
 -12   1   4     5501.64     4914.55    710.95 o 
 -11   1   4      621.88      388.44    332.64 o 
 -10   1   4    11035.55    11245.15    770.99 o 
  -9   1   4     1136.59      763.56    193.86 o 
  -8   1   4    33244.02    34067.39   1185.63 o 
  -7   1   4      680.79      409.90    157.12 o 
  -6   1   4    35235.07    34655.75   1021.90 o 
  -5   1   4     1426.04     1601.16    272.84 o 
  -4   1   4    12949.49    12201.50    619.85 o 
  -3   1   4      681.04      402.54     73.64 o 
  -2   1   4     8028.63     7395.95    186.13 o 
  -1   1   4     7365.72     7418.32    236.28 o 
   0   1   4     1214.03     1331.48    195.60 o 
   1   1   4    31010.28    30661.08   1135.00 o 
   2   1   4      103.25      216.10    114.47 o 
   3   1   4     2256.95     2295.40    249.78 o 
   4   1   4     6357.53     5661.80    346.35 o 
   5   1   4      848.50      772.35    170.65 o 
   6   1   4    28956.38    29929.85   1166.60 o 
   7   1   4     4319.84     3946.88    483.12 o 
   8   1   4    24744.43    25422.80    884.99 o 
   9   1   4       23.23       73.90    162.97 o 
  10   1   4     9872.38     9795.73    896.17 o 
  11   1   4      200.04      453.97    323.92 o 
  12   1   4     4463.66     4406.30    806.72 o 
  13   1   4       39.10      575.43    364.89 o 
  14   1   4      699.62     1036.07    747.47 o 
 -14   2   4     2985.12     4432.46   1174.65 o 
 -13   2   4     1030.28      967.32    572.65 o 
 -12   2   4     9471.02     9485.78   1407.70 o 
 -11   2   4        4.52     -389.27    518.25 o 
 -10   2   4     1940.13     2176.23    616.86 o 
  -9   2   4      485.35      538.49    311.59 o 
  -8   2   4      118.79     -231.29    231.29 o 
  -7   2   4     7832.98     7627.38    650.20 o 
  -6   2   4     1240.40     1223.19    302.79 o 
  -5   2   4     1206.22      991.05    242.58 o 
  -4   2   4     2864.22     2197.14    274.20 o 
  -3   2   4       10.31       31.88     51.42 o 
  -2   2   4     7981.52     8457.66    221.94 o 
  -1   2   4    73561.65    71806.93    591.79 o 
   0   2   4   203434.88   197803.06   1731.24 o 
   1   2   4      937.01      697.29    217.00 o 
   2   2   4    39166.43    37494.41    653.61 o 
   3   2   4      781.30      551.55    100.91 o 
   4   2   4    24510.63    23627.94    689.90 o 
   5   2   4      790.84      691.24    177.69 o 
   6   2   4     4795.54     5118.05    404.36 o 
   7   2   4     1278.19     1635.66    275.63 o 
   8   2   4      883.63      788.05    147.10 o 
   9   2   4      215.30      108.93    126.97 o 
  10   2   4      714.08      514.71    198.17 o 
  11   2   4      418.52      674.21    386.74 o 
  12   2   4     3514.75     3906.67    615.44 o 
  13   2   4       94.89       61.53    605.73 o 
  14   2   4     2654.28     2822.16    661.78 o 
 -14   3   4      128.95      794.20    605.46 o 
 -13   3   4      142.35     -328.34    507.52 o 
 -12   3   4     1590.79     2137.98    717.96 o 
 -11   3   4     2050.14     2008.32    677.37 o 
 -10   3   4    12199.30    11015.46   1365.35 o 
  -9   3   4     5393.90     5585.96    519.93 o 
  -8   3   4    20038.86    20445.81   1129.49 o 
  -7   3   4     5733.53     4842.46    508.15 o 
  -6   3   4    29595.86    32190.51   1168.53 o 
  -5   3   4     5858.93     5450.08    463.20 o 
  -4   3   4    14835.06    14999.70    649.15 o 
  -3   3   4     1612.64     1384.28     95.75 o 
  -2   3   4      911.92      888.08    109.36 o 
  -1   3   4     3023.30     3240.92    323.98 o 
   0   3   4     2727.53     2679.54    332.75 o 
   1   3   4     1824.93     1700.57    147.01 o 
   2   3   4     5157.48     4999.19    237.62 o 
   3   3   4     1425.98     2059.91    217.37 o 
   4   3   4      654.25      275.33    175.97 o 
   5   3   4     6049.83     6523.88    786.46 o 
   6   3   4    31598.38    30537.46    957.41 o 
   7   3   4     9770.08     9401.96    716.28 o 
   8   3   4     9826.53    10409.91    572.52 o 
   9   3   4     6356.14     6171.22    523.54 o 
  10   3   4    12466.00    11968.84    783.93 o 
  11   3   4     3068.05     2787.31    510.34 o 
  12   3   4     1901.01     2234.95    494.45 o 
  13   3   4       99.38      -76.65    512.88 o 
  14   3   4      911.70      696.86    423.69 o 
 -14   4   4     3509.84     2835.66    929.76 o 
 -13   4   4     1966.09     1960.92    693.61 o 
 -12   4   4     7201.39     7808.08   1231.63 o 
 -11   4   4      380.45       -2.52    470.27 o 
 -10   4   4     2421.66     2021.14    693.31 o 
  -9   4   4     1270.93      435.74    251.62 o 
  -8   4   4      547.61      535.56    191.59 o 
  -7   4   4     6452.65     7115.47    608.80 o 
  -6   4   4     5146.48     5752.33    511.40 o 
  -5   4   4     2949.23     2871.24    342.58 o 
  -4   4   4     2850.53     3191.37    321.72 o 
  -3   4   4     4765.47     4463.68    258.80 o 
  -2   4   4    20138.08    20780.84    455.99 o 
  -1   4   4     4249.10     3841.70    156.08 o 
   0   4   4     2709.14     1971.07    316.00 o 
   1   4   4     8589.19     8036.14    307.28 o 
   2   4   4   111915.11   116204.09   1169.66 o 
   3   4   4     3708.86     3570.24    258.60 o 
   4   4   4    21858.69    22543.47    607.19 o 
   5   4   4      925.67      802.66    134.81 o 
   6   4   4       47.73      202.32    187.03 o 
   7   4   4       67.93      146.21    148.21 o 
   8   4   4     1232.85     1223.52    231.23 o 
   9   4   4     1529.28     1475.81    231.03 o 
  10   4   4     5000.45     5009.81    535.29 o 
  11   4   4      294.61      411.11    267.96 o 
  12   4   4     4823.85     5047.66    719.67 o 
  13   4   4      608.60      969.67    334.37 o 
  14   4   4     2161.46     1590.45    511.78 o 
 -14   5   4      100.00     -356.79    422.69 o 
 -13   5   4      113.17      471.79    395.47 o 
 -12   5   4       84.08      404.56    564.29 o 
 -11   5   4     1150.83     1115.94    510.39 o 
 -10   5   4    11875.65    14350.78   1494.98 o 
  -9   5   4     8221.92     8415.24    640.51 o 
  -8   5   4     9796.96    10869.63    683.30 o 
  -7   5   4    15269.73    15194.41    879.90 o 
  -6   5   4    29046.08    29375.81   1139.48 o 
  -5   5   4     8597.45     7881.48    537.30 o 
  -4   5   4    11424.68    12758.24    609.61 o 
  -3   5   4    10936.72    10655.83    403.04 o 
  -2   5   4    37805.93    40536.57   1112.46 o 
  -1   5   4    10420.54    10944.43    371.12 o 
   0   5   4      524.96      440.84    172.47 o 
   1   5   4     1338.29     1620.35    177.59 o 
   2   5   4    10077.16    10790.42    482.58 o 
   3   5   4     4180.05     4609.78    369.24 o 
   4   5   4    16548.32    16836.76    531.41 o 
   5   5   4     8763.93     8037.69    401.35 o 
   6   5   4    11184.05    10596.11   1242.78 o 
   7   5   4    10670.31    11782.78    648.22 o 
   8   5   4     2028.25     2485.49    298.32 o 
   9   5   4     6269.20     6148.34    479.81 o 
  10   5   4     5331.71     5576.35    551.97 o 
  11   5   4     3169.92     3400.88    587.76 o 
  12   5   4     1547.00     1687.46    477.61 o 
  13   5   4       46.40      564.39    280.99 o 
  14   5   4      282.63      470.84    333.53 o 
 -14   6   4     2083.68     2960.13    873.62 o 
 -13   6   4     2020.55      981.12    522.36 o 
 -12   6   4      889.60      516.24    247.11 o 
 -11   6   4     3542.99     3002.76    833.71 o 
 -10   6   4     1351.27      393.56    561.88 o 
  -9   6   4     1699.07     1960.62    282.67 o 
  -8   6   4      276.48      273.14    171.60 o 
  -7   6   4      428.50      650.22    146.49 o 
  -6   6   4     3037.91     3494.64    268.45 o 
  -5   6   4     2745.09     2573.48    193.05 o 
  -4   6   4     7206.54     7825.06    493.21 o 
  -3   6   4    27116.65    25073.54    808.89 o 
  -2   6   4    28677.16    30410.84   1317.46 o 
  -1   6   4     1310.40     1071.93    131.79 o 
   0   6   4    55113.27    53612.57   1640.33 o 
   1   6   4    15612.75    13962.07    884.59 o 
   2   6   4    18980.93    18472.67    652.64 o 
   3   6   4    23154.95    23466.15    689.65 o 
   4   6   4      208.64      282.28    120.81 o 
   5   6   4      969.42      807.68    169.55 o 
   7   6   4      144.96      122.65    156.13 o 
   8   6   4       54.30       72.26    146.50 o 
   9   6   4        7.82       60.49    145.76 o 
  10   6   4      910.67      926.48    257.75 o 
  11   6   4      861.26      269.90    267.55 o 
  12   6   4     3570.59     3786.33    677.16 o 
  13   6   4     1547.42     1066.41    422.00 o 
 -14   7   4      253.60      361.55    656.62 o 
 -13   7   4      279.09     -200.49    402.41 o 
 -12   7   4     1200.66      586.95    449.29 o 
 -11   7   4     5858.72     5181.53    997.99 o 
 -10   7   4     3460.37     2595.78    597.78 o 
  -9   7   4    13650.16    12768.34    702.53 o 
  -8   7   4       56.83      102.51    119.34 o 
  -7   7   4     7957.99     8324.21    426.76 o 
  -6   7   4     9453.44     8754.97    445.49 o 
  -5   7   4     2761.27     1914.40    674.70 o 
  -4   7   4    11960.61    12901.91    637.39 o 
  -3   7   4     9861.97    10059.48    523.86 o 
  -2   7   4     2511.09     2185.52    283.40 o 
  -1   7   4    16595.75    16998.88    952.29 o 
   0   7   4       30.43       -6.27    139.73 o 
   1   7   4     3811.98     4251.01    346.15 o 
   2   7   4     7335.22     7777.70    369.16 o 
   3   7   4     6301.79     6307.22    366.16 o 
   4   7   4     1323.58     1072.36    283.78 o 
   5   7   4    20669.39    20687.60    794.65 o 
   6   7   4     7392.96     9484.43   1022.86 o 
   7   7   4     8749.22     8512.38    707.20 o 
   8   7   4     2292.59     1961.68    326.52 o 
   9   7   4    10392.87     9663.70    698.18 o 
  10   7   4     3039.25     3392.73    611.45 o 
  11   7   4     5953.14     6482.93   1118.52 o 
  12   7   4      376.41     -291.67    356.71 o 
  13   7   4      665.74       41.03    506.82 o 
 -13   8   4     2946.36     2157.07    823.53 o 
 -12   8   4     3202.39     4253.57    951.54 o 
 -11   8   4     2357.63     1440.67    554.84 o 
 -10   8   4      308.31      180.54    149.83 o 
  -9   8   4      815.34      695.33    204.76 o 
  -8   8   4      725.49      627.56    336.37 o 
  -7   8   4      841.80      722.79    152.82 o 
  -6   8   4       29.72       94.05     68.43 o 
  -5   8   4     3431.63     2831.13    540.05 o 
  -4   8   4     1652.20     2047.26    279.82 o 
  -3   8   4    10358.45     9907.32    532.64 o 
  -2   8   4     3777.21     3512.61    229.63 o 
  -1   8   4    28887.04    28393.92    666.67 o 
   0   8   4    14417.95    14866.55    651.86 o 
   1   8   4    12672.78    12408.24    618.32 o 
   2   8   4    14939.94    14362.75    536.40 o 
   3   8   4    19757.35    19315.29    793.65 o 
   4   8   4     5952.79     5793.87    487.47 o 
   5   8   4     3533.15     3778.40    443.62 o 
   6   8   4      123.81      350.74    266.01 o 
   7   8   4      769.35      951.65    230.33 o 
   8   8   4        1.23      193.85    160.06 o 
   9   8   4       84.91      204.62    213.23 o 
  10   8   4     1529.11      860.20    457.88 o 
  11   8   4     1922.04     2392.34    764.58 o 
  12   8   4      562.37      702.18    353.24 o 
  13   8   4     3709.95     4657.58   1088.58 o 
 -13   9   4      141.01      395.07    427.53 o 
 -12   9   4     1177.03     1678.25    649.29 o 
 -11   9   4     2576.20     3726.08    976.29 o 
 -10   9   4       53.09      143.38    137.65 o 
  -9   9   4     5847.65     5145.35    466.96 o 
  -8   9   4     1369.29     1370.94    444.54 o 
  -7   9   4    12880.45    11653.10    739.22 o 
  -6   9   4     7180.32     5350.62   1311.79 o 
  -5   9   4    16877.07    17381.70   1201.03 o 
  -4   9   4       53.58      -63.34    117.18 o 
  -3   9   4    29312.49    27546.06   1280.01 o 
  -2   9   4     1626.80     1462.31    139.33 o 
  -1   9   4     5161.81     4898.52    302.29 o 
   0   9   4      119.22      244.83    172.93 o 
   1   9   4       72.66       19.69     77.01 o 
   3   9   4    16125.67    16244.44   1639.16 o 
   4   9   4     1969.02     1993.37    318.68 o 
   5   9   4     1134.12     1498.89    282.83 o 
   6   9   4     7139.08     7472.13    533.26 o 
   7   9   4     6362.35     6122.41    501.31 o 
   8   9   4      505.91      554.06    212.32 o 
   9   9   4     9887.76     8917.38   1177.86 o 
  10   9   4       22.18       -2.61    323.31 o 
  11   9   4     5227.77     4845.75   1049.60 o 
  12   9   4      106.40      642.84    573.65 o 
 -13  10   4     4392.51     4456.24   1067.82 o 
 -12  10   4        6.67      -16.81    417.03 o 
 -11  10   4     4043.88     3466.33    854.11 o 
 -10  10   4       63.94      704.17    542.88 o 
  -9  10   4     1378.27     1100.45    349.34 o 
  -8  10   4     1384.97     1283.24    188.20 o 
  -7  10   4     1272.25      898.44    432.92 o 
  -6  10   4      171.55      212.19    186.33 o 
  -5  10   4    11574.06    11922.79    751.74 o 
  -4  10   4     1334.54     1210.84    223.40 o 
  -3  10   4    15619.82    15675.02    482.54 o 
  -2  10   4      102.72      286.63    100.43 o 
  -1  10   4     8517.39     9990.39    497.40 o 
   0  10   4     5361.08     5816.15    677.82 o 
   1  10   4    39850.17    41039.72   1818.67 o 
   2  10   4       24.58      -17.90    247.13 o 
   3  10   4     9027.53     7945.97    561.09 o 
   4  10   4     5536.31     4997.02    485.92 o 
   5  10   4     1106.73      227.99    388.17 o 
   6  10   4      246.69      419.96    188.21 o 
   7  10   4      119.73      232.67    144.71 o 
   8  10   4       76.96     -192.26    268.80 o 
   9  10   4       46.65      133.92    374.66 o 
  10  10   4      928.26      933.38    521.30 o 
  11  10   4     2257.61     2158.27    789.58 o 
  12  10   4        5.73     -378.74    414.80 o 
 -12  11   4      148.30      737.07    656.67 o 
 -11  11   4     2421.57     1752.54    691.52 o 
 -10  11   4       67.68     -558.79    558.79 o 
  -9  11   4     5027.06     4825.89    920.05 o 
  -8  11   4       20.65      -15.82    136.69 o 
  -6  11   4     2034.22     1797.77    317.94 o 
  -5  11   4    24841.90    24703.24   2208.97 o 
  -4  11   4      310.35      457.18    204.73 o 
  -3  11   4     3789.83     4221.40    280.09 o 
  -2  11   4      834.89     1403.86    189.74 o 
  -1  11   4     4162.05     4258.33    352.75 o 
   0  11   4      217.60      402.43    133.18 o 
   1  11   4       37.72      -76.76    205.46 o 
   2  11   4      684.29      509.89    162.44 o 
   3  11   4    10627.10    10411.96    693.63 o 
   4  11   4      158.68      305.96    157.53 o 
   5  11   4    14795.67    16773.52    906.03 o 
   6  11   4      158.07      102.76    119.59 o 
   7  11   4    22502.82    22023.60    956.97 o 
   8  11   4      196.10       94.65    220.82 o 
   9  11   4     2748.82     2123.99    401.27 o 
  10  11   4        9.53      344.53    555.55 o 
  11  11   4     2572.13     1584.89    724.74 o 
  12  11   4       17.10      729.57    678.27 o 
 -12  12   4      327.32      492.85    351.53 o 
 -11  12   4     3914.85     3032.03    891.37 o 
 -10  12   4        0.10      338.08    343.98 o 
  -9  12   4      411.29      194.20    289.52 o 
  -8  12   4      104.88     -271.33    348.83 o 
  -7  12   4       41.45      383.02    207.02 o 
  -6  12   4      120.15      298.06    336.48 o 
  -5  12   4     9595.21     9276.09    674.46 o 
  -4  12   4      727.11      798.82    132.21 o 
  -3  12   4     6916.87     7322.66    379.60 o 
  -2  12   4       34.05      -35.00    110.94 o 
  -1  12   4    48045.37    53008.88   1222.71 o 
   0  12   4      530.91      666.55    168.59 o 
   1  12   4    16672.50    17362.82    831.50 o 
   2  12   4     1331.02     1362.01    268.55 o 
   3  12   4     5745.68     5377.85    504.91 o 
   4  12   4      105.15      -44.03    148.37 o 
   5  12   4     3416.86     3489.21    424.66 o 
   6  12   4       12.01      143.82    135.78 o 
   7  12   4     1748.51     1581.27    284.68 o 
   8  12   4        7.34       94.21    211.03 o 
   9  12   4      363.82      863.13    302.52 o 
  10  12   4        7.50      204.50    332.29 o 
  11  12   4     1928.81     1231.58    648.22 o 
 -11  13   4     2792.05     4011.92    997.79 o 
 -10  13   4       43.58      117.84    393.22 o 
  -9  13   4     4480.81     4513.19    834.91 o 
  -8  13   4      676.86      794.74    279.29 o 
  -7  13   4    16883.70    16510.34   1024.10 o 
  -6  13   4        3.53      -94.68    203.58 o 
  -5  13   4     3882.30     3888.48    446.44 o 
  -4  13   4      288.69      154.71    199.31 o 
  -3  13   4     5307.68     5384.65    349.32 o 
  -2  13   4      432.58      387.76    117.63 o 
  -1  13   4     2085.49     1728.36    452.12 o 
   0  13   4     1359.62     1608.26    396.84 o 
   1  13   4       80.90      206.04    144.72 o 
   2  13   4     2436.69     2296.16    346.88 o 
   3  13   4      886.48     1271.40    266.39 o 
   4  13   4     6238.16     6053.95    703.11 o 
   5  13   4    13097.91    13642.04    714.75 o 
   6  13   4      596.01      476.51    185.02 o 
   7  13   4    11174.67    10757.99   1108.23 o 
   8  13   4       77.41       96.92    183.51 o 
   9  13   4     5209.61     5534.03   1067.51 o 
  10  13   4       20.88      688.23    600.91 o 
 -10  14   4      168.82      408.84    241.10 o 
  -9  14   4      596.00      460.13    255.81 o 
  -8  14   4       28.42      358.72    197.43 o 
  -7  14   4        4.15      -64.33    203.26 o 
  -6  14   4      125.70       56.95    184.35 o 
  -5  14   4     3123.66     3260.09    423.40 o 
  -4  14   4      749.94      629.43    142.18 o 
  -3  14   4     5783.39     6654.62    410.51 o 
  -2  14   4     1433.73     1526.89    240.64 o 
  -1  14   4    18364.61    21016.19    878.08 o 
   0  14   4     7508.35     8298.65    659.84 o 
   1  14   4    22458.77    23599.95   1591.56 o 
   2  14   4      605.14      576.09    188.98 o 
   3  14   4     5110.58     5905.77    560.30 o 
   4  14   4      287.02      342.53    212.45 o 
   5  14   4     1724.33     1934.15    286.60 o 
   6  14   4      221.34      223.71    169.04 o 
   7  14   4       60.55       98.59    117.09 o 
   8  14   4       39.07       20.65    521.06 o 
   9  14   4      475.75     -143.45    354.48 o 
  10  14   4        3.68      615.35    584.66 o 
  -9  15   4     1679.80     1417.02    457.41 o 
  -8  15   4      748.03     1266.42    331.12 o 
  -7  15   4     9940.75     9297.05   1142.16 o 
  -6  15   4     1369.21     1376.51    343.63 o 
  -5  15   4    14660.41    15127.83    918.88 o 
  -4  15   4     1228.21     1123.40    409.79 o 
  -3  15   4    11797.62    12957.43    915.43 o 
  -2  15   4     1261.97     1600.67    272.72 o 
  -1  15   4      125.78       36.91    131.70 o 
   0  15   4      273.59      393.53    261.81 o 
   1  15   4     3583.99     3992.27    429.71 o 
   2  15   4       52.01      -89.79    188.08 o 
   3  15   4     5357.90     5192.53    522.90 o 
   4  15   4      446.55      528.68    177.08 o 
   5  15   4     4273.28     4235.01    524.90 o 
   6  15   4     1021.42     1083.29    365.20 o 
   7  15   4     7464.59     8133.52    842.43 o 
   8  15   4     1909.21     2793.03    810.43 o 
   9  15   4     4212.75     4690.24    950.56 o 
  -8  16   4      276.09       -4.54    344.87 o 
  -7  16   4      173.34      -64.74    212.60 o 
  -6  16   4      141.40      -20.59    342.34 o 
  -5  16   4      993.86      959.32    276.05 o 
  -4  16   4       86.00       20.37    116.63 o 
  -3  16   4     4830.95     4956.19    549.40 o 
  -2  16   4     3846.29     4563.63    630.02 o 
  -1  16   4     4524.92     4839.23    471.42 o 
   0  16   4     5207.86     6048.04    574.79 o 
   1  16   4    18960.36    20078.75    988.08 o 
   2  16   4     2752.72     2625.46    375.56 o 
   3  16   4     2176.45     2645.12    405.09 o 
   4  16   4      607.21      403.98    172.62 o 
   5  16   4     3370.37     2305.84    672.77 o 
   6  16   4     1117.64      676.49    340.39 o 
   7  16   4      213.04      779.75    371.68 o 
   8  16   4       34.67      588.58    484.93 o 
  -7  17   4     6576.15     6343.92    991.80 o 
  -6  17   4     3622.73     3405.98    504.00 o 
  -5  17   4     2265.63     2821.54    424.78 o 
  -4  17   4     3736.63     3522.93    469.96 o 
  -3  17   4     1049.67     1030.22    196.63 o 
  -2  17   4     1308.96     1201.47    240.30 o 
  -1  17   4      207.56      203.34    173.86 o 
   0  17   4      293.27      592.98    228.80 o 
   1  17   4      722.08     1170.94    317.72 o 
   2  17   4     1007.72      793.53    230.35 o 
   3  17   4      459.26      600.43    229.50 o 
   4  17   4      560.51     1032.90    283.41 o 
   5  17   4     5273.72     3674.05    826.41 o 
   6  17   4     1008.45     1494.43    444.69 o 
   7  17   4     4448.38     4119.49    646.14 o 
  -6  18   4      386.47      115.58    284.68 o 
  -5  18   4     1227.94      835.46    229.11 o 
  -4  18   4      673.46      400.68    631.88 o 
  -3  18   4     1655.30     1854.44    350.27 o 
  -2  18   4     7029.84     7372.43    637.91 o 
  -1  18   4     2688.59     3141.50    421.58 o 
   0  18   4     4764.76     5846.56    577.73 o 
   1  18   4     1934.05     1828.12    350.82 o 
   2  18   4     6753.83     7401.12   1148.34 o 
   3  18   4     2872.33     2728.62    662.41 o 
   4  18   4      458.01      468.27    368.27 o 
   5  18   4     1835.24     1321.89    363.92 o 
  -4  19   4     1024.88      647.10    338.54 o 
  -3  19   4      715.40     1007.46    423.14 o 
  -2  19   4      891.93     1541.69    524.01 o 
  -1  19   4      162.95      203.70    275.34 o 
   0  19   4      255.92      580.60    254.70 o 
   1  19   4        6.55     -201.31    201.31 o 
   2  19   4      707.53      535.61    650.76 o 
   3  19   4      576.85      422.51    217.40 o 
 -13   0   5      108.99     -632.07    632.07 o 
 -11   0   5     5435.50     4265.72    929.89 o 
  -9   0   5    16667.60    17557.67   1121.53 o 
  -7   0   5    43466.42    49314.66   1620.92 o 
  -5   0   5      195.21      156.39    228.04 o 
  -3   0   5    20114.96    18307.60   1313.41 o 
  -1   0   5     5143.18     4845.62    269.33 o 
   1   0   5      413.96      139.89    130.74 o 
   3   0   5     1188.87     1154.16    272.57 o 
   5   0   5    40668.97    42583.55   1269.67 o 
   7   0   5     8782.11     8992.27    705.00 o 
   9   0   5     6393.31     6700.50    688.00 o 
  11   0   5    13984.08    15586.31   1651.64 o 
  13   0   5     1982.34     2192.05    751.44 o 
 -14   1   5      172.46      163.65    482.70 o 
 -13   1   5     2204.63     2875.10    969.17 o 
 -12   1   5      230.33      742.97    587.84 o 
 -11   1   5    11034.21    10597.45   1416.82 o 
 -10   1   5     1532.32     1181.64    476.17 o 
  -9   1   5     3319.79     3296.58    424.41 o 
  -8   1   5     1068.92     1406.93    283.76 o 
  -7   1   5     1625.77     1447.91    244.05 o 
  -6   1   5      278.74      353.77    164.38 o 
  -5   1   5     7361.86     6921.54    433.22 o 
  -4   1   5       53.94       18.06     72.05 o 
  -3   1   5    29603.60    28278.33    885.12 o 
  -2   1   5    25627.12    24787.10    366.28 o 
  -1   1   5    17825.38    16864.35    407.28 o 
   0   1   5        6.98       31.36     78.06 o 
   1   1   5    45026.12    43320.62    818.86 o 
   2   1   5     2518.26     2746.98    259.34 o 
   3   1   5     4181.33     3382.03    310.99 o 
   4   1   5     3541.66     3689.46    288.07 o 
   5   1   5    29465.63    30674.91    875.62 o 
   6   1   5      375.14       97.80    168.05 o 
   7   1   5     1685.10     1959.78    296.50 o 
   8   1   5       74.91       21.61    137.12 o 
   9   1   5      356.62      128.31    138.34 o 
  10   1   5      761.51      894.25    477.86 o 
  11   1   5     4786.03     5406.14    706.84 o 
  12   1   5        9.40      137.12    359.34 o 
  13   1   5     3772.27     4956.90    746.01 o 
  14   1   5      271.84      163.35    320.17 o 
 -14   2   5      100.35       53.34    400.63 o 
 -13   2   5     1440.97     1743.58    783.41 o 
 -12   2   5        8.76     -328.36    499.72 o 
 -11   2   5     6061.31     7060.78   1115.34 o 
 -10   2   5     2123.32     2094.51    667.90 o 
  -9   2   5    13837.43    13373.89    813.14 o 
  -8   2   5    15757.78    16321.47    843.93 o 
  -7   2   5    51475.41    51729.70   1629.55 o 
  -6   2   5       48.03      -43.18    159.84 o 
  -5   2   5    29679.22    27510.15   1026.77 o 
  -4   2   5     4532.89     4177.10    210.57 o 
  -3   2   5     7480.44     6715.98    236.00 o 
  -2   2   5      149.77       53.73     35.81 o 
  -1   2   5     6787.56     6433.57    246.23 o 
   0   2   5     8739.84     7786.50    313.56 o 
   1   2   5     1085.40     1286.87    127.89 o 
   2   2   5     7116.52     7397.49    331.89 o 
   3   2   5    12075.70    11229.83    437.00 o 
   4   2   5    29736.65    29377.11    775.87 o 
   5   2   5    36635.58    38446.44    980.09 o 
   6   2   5     4483.31     4168.30    804.35 o 
   7   2   5    16300.65    16840.76    798.23 o 
   8   2   5       29.43      -67.45    184.56 o 
   9   2   5     6982.67     7524.87    533.89 o 
  10   2   5      257.38      424.92    488.99 o 
  11   2   5     9114.19     9228.21    920.94 o 
  12   2   5      597.11     1214.40    423.33 o 
  13   2   5     1446.74     2037.24    758.01 o 
  14   2   5      171.57       -1.45    467.44 o 
 -14   3   5      113.96      507.94    596.68 o 
 -13   3   5     6362.10     5846.34   1213.79 o 
 -12   3   5       20.15      -55.02    505.69 o 
 -11   3   5     9524.18     8202.94   1274.31 o 
 -10   3   5     4325.01     3186.50    850.06 o 
  -9   3   5     2461.24     2690.17    374.56 o 
  -8   3   5      296.56      182.15    163.06 o 
  -7   3   5      255.28      149.85    209.41 o 
  -6   3   5      141.83      179.74    378.34 o 
  -5   3   5    15854.01    15172.81   1066.33 o 
  -4   3   5     1354.54     1279.18    130.89 o 
  -3   3   5     6892.09     7052.39    227.51 o 
  -2   3   5     1302.09     1174.21     74.68 o 
  -1   3   5    13807.66    11701.45    285.12 o 
   0   3   5     5446.04     4851.91    307.74 o 
   1   3   5      259.12      286.48     69.34 o 
   2   3   5       74.96      118.30    112.38 o 
   3   3   5    66899.30    66382.41   1045.36 o 
   4   3   5    30119.04    30605.88    712.79 o 
   5   3   5    20673.32    20948.85    753.68 o 
   6   3   5      605.87      409.02    161.69 o 
   7   3   5      272.31      294.68    209.03 o 
   8   3   5      521.68      529.29    165.20 o 
   9   3   5     5687.57     5760.79    468.86 o 
  10   3   5      218.13       31.70    280.15 o 
  11   3   5      332.86     -243.45    431.94 o 
  12   3   5     1993.81     1613.89    461.04 o 
  13   3   5     1754.19     1278.94    516.40 o 
  14   3   5      426.68      -31.17    293.28 o 
 -14   4   5        4.16      478.07    636.12 o 
 -13   4   5      323.88      102.07    513.96 o 
 -12   4   5       11.77     -303.61    481.59 o 
 -11   4   5     2890.49     3514.39    860.21 o 
 -10   4   5     7894.43     6900.18   1112.53 o 
  -9   4   5     4428.80     4496.59    486.28 o 
  -8   4   5     9536.53     9808.79    645.15 o 
  -7   4   5    13647.69    15027.67    868.96 o 
  -6   4   5    10829.20    10489.01    676.87 o 
  -5   4   5    44859.96    42819.83   1247.74 o 
  -4   4   5     1152.41     1007.73     95.17 o 
  -3   4   5     1508.95     1393.89    159.85 o 
  -2   4   5    27020.22    28053.34    712.43 o 
  -1   4   5      254.24      200.83     70.82 o 
   0   4   5      531.27      786.48    140.93 o 
   1   4   5       24.75       29.00    147.89 o 
   2   4   5    27222.64    27469.62    554.91 o 
   3   4   5      193.47      100.13     90.04 o 
   4   4   5      938.49      998.24    214.15 o 
   5   4   5    45135.90    47705.14   1099.25 o 
   6   4   5      723.06      777.64    216.19 o 
   7   4   5    29738.03    30198.57   1044.10 o 
   8   4   5     2507.23     2263.68    288.04 o 
   9   4   5     5006.21     5245.47    523.83 o 
  10   4   5     2933.23     2379.37   1277.66 o 
  11   4   5     3701.19     3421.08    600.00 o 
  12   4   5     1224.75     2077.29    550.48 o 
  13   4   5       81.04      383.60    453.60 o 
  14   4   5        3.61      328.75    316.15 o 
 -14   5   5     1629.07     2142.99    827.15 o 
 -13   5   5     4679.56     5019.01   1106.47 o 
 -12   5   5     2096.20     1794.21    821.42 o 
 -11   5   5     5355.17     5161.32   1009.90 o 
 -10   5   5     2444.00     2400.47    622.04 o 
  -9   5   5     1243.28     1070.83    334.05 o 
  -8   5   5     1330.81     1320.77    258.71 o 
  -7   5   5      591.46      506.05    206.58 o 
  -6   5   5     4446.85     4683.70    463.46 o 
  -5   5   5    11903.89    12233.02    667.66 o 
  -4   5   5     7052.87     7081.33    433.83 o 
  -3   5   5    18643.15    18713.48    531.59 o 
  -2   5   5     7752.06     7879.30    384.02 o 
  -1   5   5   109110.50   107568.61   2314.72 o 
   0   5   5     5888.40     5643.37    564.71 o 
   1   5   5    76164.54    77856.93    946.61 o 
   2   5   5    30861.20    31828.87   1241.08 o 
   3   5   5     7467.55     7758.69    372.35 o 
   4   5   5    29883.90    31250.41    732.66 o 
   5   5   5       42.56      192.80     98.93 o 
   6   5   5     4022.59     3976.92    477.50 o 
   7   5   5       30.83       57.05    157.71 o 
   8   5   5     2915.17     2638.49    287.28 o 
   9   5   5      167.16      174.99    157.07 o 
  10   5   5     3318.21     2349.82    484.06 o 
  11   5   5     1861.60     1730.64    462.25 o 
  12   5   5      980.88      753.13    336.16 o 
  13   5   5     1508.31     1714.37    488.97 o 
 -14   6   5       22.05     1034.16    657.26 o 
 -13   6   5      845.93      985.28    555.50 o 
 -12   6   5      459.80      380.22    535.78 o 
 -11   6   5     2086.32     1521.54    594.07 o 
 -10   6   5     7836.28     5675.01    958.22 o 
  -9   6   5     2116.15     2785.64    555.54 o 
  -8   6   5    16359.24    16690.34    843.85 o 
  -7   6   5    10539.46    10372.02    498.91 o 
  -6   6   5    13661.62    12214.74    468.31 o 
  -5   6   5    13197.33    12991.30    560.30 o 
  -4   6   5     4043.38     4124.13    292.51 o 
  -3   6   5     5995.65     5760.37    392.11 o 
  -2   6   5     1171.39     1005.65    153.92 o 
  -1   6   5    27058.85    27048.52    612.01 o 
   0   6   5     4978.11     5221.01    537.04 o 
   1   6   5     5548.66     5959.89    313.75 o 
   2   6   5      575.32      587.02    162.23 o 
   3   6   5      315.30      328.97    115.49 o 
   4   6   5    10326.52    10713.76    621.94 o 
   5   6   5     9660.99     9794.43    462.88 o 
   6   6   5     9186.89     7878.55   1176.39 o 
   7   6   5    10229.47    11011.61    653.18 o 
   8   6   5     4404.18     4362.48    382.30 o 
   9   6   5     6343.46     7031.96    531.11 o 
  10   6   5     4311.74     3707.98    584.37 o 
  11   6   5     1647.20     1610.59    400.57 o 
  12   6   5     1698.26     2178.31   1402.45 o 
  13   6   5       22.18     -182.18    293.44 o 
 -13   7   5     2934.92     3369.66    932.41 o 
 -12   7   5     2682.06     3503.03    906.80 o 
 -11   7   5     2670.64     1131.83    527.55 o 
 -10   7   5     2768.74     1830.18    332.19 o 
  -9   7   5      457.71      341.26    146.76 o 
  -8   7   5      695.89      767.79    170.42 o 
  -7   7   5       84.57      150.17    131.53 o 
  -6   7   5      357.34      285.86     74.15 o 
  -5   7   5      794.63     1154.77    225.16 o 
  -4   7   5      799.20      937.24    216.81 o 
  -3   7   5     5042.31     4997.19    375.84 o 
  -2   7   5     9047.38     9627.45    461.50 o 
  -1   7   5    23970.11    23734.81    632.80 o 
   0   7   5     1167.95     1036.59    285.53 o 
   1   7   5     8452.35     8527.87    479.46 o 
   2   7   5    26652.05    25738.39    679.69 o 
   3   7   5    11721.51    11363.70    610.31 o 
   4   7   5    17660.04    17688.45    821.51 o 
   5   7   5     1181.86      929.22    183.60 o 
   6   7   5     3952.96     4431.91    508.98 o 
   7   7   5      176.02        3.52    147.85 o 
   8   7   5      524.20      328.75    200.19 o 
   9   7   5       31.95      210.57    317.71 o 
  10   7   5       12.36     -317.93    338.06 o 
  11   7   5      811.10      652.80    567.00 o 
  12   7   5     1245.18     1713.35    679.46 o 
  13   7   5     1521.81     1152.62    587.42 o 
 -13   8   5      472.43      347.69    546.23 o 
 -12   8   5     1227.41      800.45    401.69 o 
 -11   8   5     1791.50     3094.40    837.98 o 
 -10   8   5     5936.63     5375.65    526.26 o 
  -9   8   5       93.39       80.30    347.96 o 
  -8   8   5    10700.23    10110.50    876.74 o 
  -7   8   5      419.88      374.61    314.96 o 
  -6   8   5    20980.81    21789.21    975.96 o 
  -5   8   5     3892.01     4644.25    448.52 o 
  -4   8   5     8818.05     8650.43    557.50 o 
  -3   8   5     8451.86     8760.33    603.99 o 
  -2   8   5     2363.66     1992.27    419.27 o 
  -1   8   5      236.65      329.14    244.07 o 
   0   8   5        1.29     -128.45    166.07 o 
   1   8   5      313.49      -25.55    150.83 o 
   2   8   5     2889.49     2814.70    290.35 o 
   3   8   5     4806.42     5139.13    428.70 o 
   4   8   5     3142.40     3014.45    367.40 o 
   5   8   5    10014.46    10033.25    706.95 o 
   6   8   5     7436.99     7652.47    545.27 o 
   7   8   5     3359.96     3846.23    510.20 o 
   8   8   5     8583.11     8429.87    632.24 o 
   9   8   5     2214.50     2319.46    430.05 o 
  10   8   5     8712.50     8464.78   1271.42 o 
  11   8   5      898.45     1145.01    616.87 o 
  12   8   5     1172.92     1312.69    658.97 o 
  13   8   5      206.87      291.89    396.36 o 
 -13   9   5      122.57     -642.08    647.63 o 
 -12   9   5     3125.76     2538.83    860.19 o 
 -11   9   5     2586.74     3934.22    867.91 o 
 -10   9   5     4666.11     3784.86    828.69 o 
  -9   9   5      643.29      526.70    171.73 o 
  -8   9   5      209.39       30.83    185.89 o 
  -6   9   5     1410.48     1639.75    297.99 o 
  -5   9   5     4247.88     4929.83    664.18 o 
  -4   9   5     8340.01     7601.36    928.12 o 
  -3   9   5    10743.99    10894.38    833.63 o 
  -2   9   5    21145.46    19288.24   1410.37 o 
  -1   9   5     2802.16     3293.70    505.08 o 
   0   9   5    32971.06    33771.01   1558.61 o 
   1   9   5     6631.70     6923.29    723.33 o 
   2   9   5    32276.71    29624.81    956.70 o 
   3   9   5      584.31      348.69    480.66 o 
   4   9   5     9108.54     9120.89    632.14 o 
   5   9   5     2610.25     2749.71    304.00 o 
   6   9   5     2132.09     1761.31    277.71 o 
   7   9   5       51.12      -41.60    211.38 o 
   8   9   5        0.18      -61.44    154.28 o 
   9   9   5       11.40      -85.61    186.30 o 
  10   9   5      603.16      405.66    383.24 o 
  11   9   5      159.32      685.56    662.88 o 
  12   9   5     2839.60     3413.53    915.32 o 
 -12  10   5     2396.82     3340.44    939.61 o 
 -11  10   5      993.57     1184.60    577.08 o 
 -10  10   5     7539.43     7500.37   1154.81 o 
  -9  10   5       46.73       40.50    110.09 o 
  -7  10   5     2102.57     2017.65    348.99 o 
  -6  10   5     9138.15     9529.13    796.12 o 
  -5  10   5       20.29      -16.15    127.18 o 
  -4  10   5     3017.15     2597.14    328.07 o 
  -3  10   5      759.17      585.94    156.86 o 
  -2  10   5    20541.58    20987.06    526.78 o 
  -1  10   5    11235.40    11430.24    487.77 o 
   0  10   5      825.27      643.89    170.15 o 
   1  10   5      395.39       47.74    231.67 o 
   2  10   5     1471.71     1565.68    232.69 o 
   3  10   5      157.33      190.16    113.83 o 
   4  10   5     4612.61     4229.09    360.82 o 
   5  10   5     3707.02     3641.42    532.31 o 
   6  10   5    11071.27    11657.16    691.67 o 
   7  10   5     1098.22     1186.72    251.33 o 
   8  10   5     5311.74     5208.63    503.30 o 
   9  10   5      122.91      229.83    957.25 o 
  10  10   5     5419.09     4982.76   1095.58 o 
  11  10   5        9.68      784.94    596.69 o 
  12  10   5     2501.72     2552.13    830.43 o 
 -12  11   5     4216.09     3131.35    893.82 o 
 -11  11   5       47.91      131.11    423.04 o 
 -10  11   5     7064.98     6626.79   1140.77 o 
  -9  11   5      260.77      -63.10    303.57 o 
  -8  11   5      571.32      550.80    836.75 o 
  -7  11   5        3.90       40.81    200.88 o 
  -6  11   5      774.95      850.19    256.35 o 
  -5  11   5     2284.77     2435.24    389.95 o 
  -4  11   5     6633.53     7084.61    548.20 o 
  -3  11   5     1422.75     1262.06    133.56 o 
  -2  11   5    30861.49    32111.55    695.22 o 
  -1  11   5       13.98      197.70     99.91 o 
   0  11   5    19608.39    22034.27    935.53 o 
   1  11   5     1476.90     1967.60    306.04 o 
   2  11   5    19300.39    19399.14    915.06 o 
   3  11   5     1866.25     2163.53    280.76 o 
   4  11   5     9796.95     9646.70    556.21 o 
   5  11   5       88.61      -64.83    110.21 o 
   6  11   5     1568.74     1448.04    272.45 o 
   7  11   5      140.73      145.32    185.37 o 
   8  11   5        9.16      -29.66    151.53 o 
   9  11   5      332.68     -187.36    511.64 o 
  10  11   5     1416.93      995.67    508.10 o 
  11  11   5       48.06      358.27    506.65 o 
 -11  12   5      336.83     1231.59    711.89 o 
 -10  12   5     8120.56     8129.03   1268.39 o 
  -9  12   5       75.57       69.81    289.75 o 
  -8  12   5    12749.81    13986.05   1276.61 o 
  -7  12   5       10.73      198.54    184.46 o 
  -6  12   5     8724.53     8598.09    693.95 o 
  -5  12   5     2895.86     3003.29    541.81 o 
  -4  12   5     8280.79     9637.12   1102.66 o 
  -3  12   5      563.41      393.18    172.14 o 
  -2  12   5      333.51      462.75    161.12 o 
  -1  12   5      962.01     1092.03    183.76 o 
   0  12   5     1270.56     1177.04    202.47 o 
   1  12   5     1141.88     1041.45    254.38 o 
   2  12   5     1725.13     1715.08    298.62 o 
   3  12   5       51.33      108.17    116.92 o 
   4  12   5    10168.00     9243.33    548.03 o 
   5  12   5      593.22      526.68    185.81 o 
   6  12   5    12558.78    12571.20   1008.88 o 
   7  12   5      577.79      681.26    188.90 o 
   8  12   5     8308.99     7757.94    957.49 o 
   9  12   5      485.99      523.62    510.33 o 
  10  12   5     2100.48     1327.76    589.30 o 
  11  12   5       64.83       26.32    519.31 o 
 -11  13   5      467.57      623.22    331.92 o 
 -10  13   5     3525.96     3564.99    580.20 o 
  -9  13   5      277.29      429.00    266.79 o 
  -8  13   5      164.05      411.10    250.40 o 
  -7  13   5      304.42      548.71    205.31 o 
  -6  13   5     1960.47     2503.59    392.61 o 
  -5  13   5       68.03       45.80    160.61 o 
  -4  13   5     2550.43     2465.43    357.02 o 
  -3  13   5      636.08      642.00    130.53 o 
  -2  13   5    11873.40    12180.18    877.90 o 
  -1  13   5     1324.65     1857.02    261.03 o 
   0  13   5    24727.09    24607.45    898.63 o 
   1  13   5      958.14     1433.37    278.02 o 
   2  13   5    21236.50    21851.65   1044.10 o 
   3  13   5      446.41      473.34    160.66 o 
   4  13   5     5452.70     5301.46    547.98 o 
   5  13   5      314.06      492.21    196.26 o 
   6  13   5     2208.60     2214.84    293.87 o 
   7  13   5       75.50      131.06    149.37 o 
   8  13   5        3.46     -505.86    505.86 o 
   9  13   5       83.58      109.46    349.36 o 
  10  13   5     1552.13     1309.03    644.06 o 
 -10  14   5     3145.01     2618.17    520.27 o 
  -9  14   5      552.09      672.62    365.04 o 
  -8  14   5     4348.06     4384.79    989.95 o 
  -7  14   5      246.81       36.31    164.86 o 
  -6  14   5    14298.51    14887.25   1494.03 o 
  -5  14   5      716.30      348.36    164.73 o 
  -4  14   5    10157.46    10447.95    969.28 o 
  -3  14   5     1879.87     1808.06    210.78 o 
  -2  14   5     3491.16     3954.47    398.57 o 
  -1  14   5       41.57     -113.20    146.20 o 
   0  14   5     1087.83      738.22    312.83 o 
   1  14   5     2661.80     3098.19    376.56 o 
   2  14   5     7413.60     7631.86    632.88 o 
   3  14   5     2172.16     2368.10    392.89 o 
   4  14   5     6274.60     6268.28    611.72 o 
   5  14   5     1027.87     1053.49    273.01 o 
   6  14   5     9329.07     8861.76    646.14 o 
   7  14   5      808.69     1213.87    871.81 o 
   8  14   5     3297.39     3957.61    984.69 o 
   9  14   5      278.74      369.92    423.00 o 
  10  14   5     2428.81     3058.76    835.62 o 
  -9  15   5      590.25      705.14    242.19 o 
  -8  15   5      400.68       64.83    509.30 o 
  -7  15   5      274.50      227.58    178.95 o 
  -6  15   5      473.01      435.35    337.50 o 
  -5  15   5      284.07      681.70    341.42 o 
  -4  15   5     1514.04     1554.35    535.09 o 
  -3  15   5     1266.08     1467.01    204.33 o 
  -2  15   5     9788.89    10654.67    600.66 o 
  -1  15   5     1542.15     1997.87    307.37 o 
   0  15   5    25789.11    28040.15   1070.18 o 
   1  15   5     9154.66     8178.86    599.46 o 
   2  15   5    13397.54    12651.18    776.57 o 
   3  15   5     1470.06     1577.40    324.76 o 
   4  15   5     2430.44     2625.72    488.11 o 
   5  15   5      316.64      278.48    185.86 o 
   6  15   5      606.61     1206.82    517.46 o 
   7  15   5       85.88     -201.23    233.81 o 
   8  15   5       42.67      919.39    633.74 o 
   9  15   5        8.11      270.39    455.05 o 
  -8  16   5     4424.07     4760.27    809.18 o 
  -7  16   5     1122.22     1069.86    456.84 o 
  -6  16   5    10589.96    10108.33   1016.56 o 
  -5  16   5     1648.60     1610.44    561.20 o 
  -4  16   5     4622.06     4633.94    854.16 o 
  -3  16   5      778.72      805.79    169.14 o 
  -2  16   5     4322.08     4060.71    342.37 o 
  -1  16   5      219.87      445.00    199.61 o 
   0  16   5      820.64      703.63    205.63 o 
   1  16   5        0.74      -82.67    130.99 o 
   2  16   5     2152.65     2086.44    346.47 o 
   3  16   5      354.13      722.26    445.60 o 
   4  16   5     3137.75     4422.91    903.15 o 
   5  16   5      344.10       42.18    280.60 o 
   6  16   5     2883.68     3003.40    734.86 o 
   7  16   5     1392.56     2171.72    759.62 o 
   8  16   5     4523.37     5872.31   1186.26 o 
  -7  17   5       20.01      390.01    226.99 o 
  -6  17   5      134.38      418.19    202.65 o 
  -5  17   5     1163.39      937.54    224.21 o 
  -4  17   5      449.74      406.51    217.54 o 
  -3  17   5     1382.25     1635.43    319.58 o 
  -2  17   5     4171.68     3986.89    353.01 o 
  -1  17   5     1084.40     1032.21    373.53 o 
   0  17   5     3690.90     3324.65    580.08 o 
   1  17   5     4268.27     4560.99    492.47 o 
   2  17   5     5274.82     5613.50    809.15 o 
   3  17   5     3828.07     3546.91    707.04 o 
   4  17   5     2680.17     2555.97    738.86 o 
   5  17   5      590.28      717.02    478.69 o 
   6  17   5     2057.26     1725.02    524.02 o 
   7  17   5      457.75      427.39    438.33 o 
  -6  18   5     3456.47     2741.05    598.79 o 
  -5  18   5     3464.04     3887.34    787.90 o 
  -4  18   5     1329.69      653.31    288.52 o 
  -3  18   5     2195.93     2692.35    647.95 o 
  -2  18   5       60.07      250.72    271.28 o 
  -1  18   5      196.47      -48.85    273.99 o 
   0  18   5        0.22       72.87    216.75 o 
   1  18   5      154.45     -123.96    154.08 o 
   2  18   5      109.81     -131.80    367.06 o 
   3  18   5     2999.37     2345.33    408.58 o 
   4  18   5      237.64      300.71    277.05 o 
   5  18   5     1044.33     1825.75    647.99 o 
  -3  19   5     2832.28     2530.38    637.76 o 
  -2  19   5     2661.46     3565.18    765.88 o 
  -1  19   5     5255.35     4780.29    896.05 o 
   0  19   5     1519.07     1391.23    433.08 o 
   1  19   5     4662.66     4066.78    591.91 o 
   2  19   5     1382.78     1379.83    335.95 o 
   3  19   5     4432.68     3625.88    547.85 o 
  -8   0   6      116.90      169.04    330.61 o 
  -6   0   6     8050.50    10388.41   1043.85 o 
  -4   0   6     4942.73     4725.30    352.86 o 
  -2   0   6    81509.13    76956.13   1447.54 o 
   0   0   6    21286.50    21195.37    696.89 o 
   2   0   6    46623.04    45286.48   1706.94 o 
   4   0   6     2609.12     1880.34    361.12 o 
   6   0   6    32102.83    32210.05   1731.15 o 
   8   0   6      550.63      455.82    185.59 o 
  10   0   6     1187.22     2210.33    747.98 o 
  12   0   6     3700.99     4404.04   1017.98 o 
  14   0   6     5493.69     6155.09   1247.16 o 
 -14   1   6      635.04     1312.92    657.23 o 
 -13   1   6       44.77     -535.19    596.63 o 
 -12   1   6      557.40     1275.76    621.50 o 
 -11   1   6      367.06     -592.68    592.68 o 
 -10   1   6     9677.76     7053.83   1116.11 o 
  -9   1   6      431.80      717.33    247.10 o 
  -8   1   6     8055.69     9135.43    653.55 o 
  -7   1   6     8941.88     8363.01    770.61 o 
  -6   1   6    88579.56    94898.56   4062.17 o 
  -5   1   6    18689.39    18671.93    509.17 o 
  -4   1   6    21033.94    19458.77    547.32 o 
  -3   1   6      109.15      142.17     77.64 o 
  -2   1   6     4236.71     4744.69    198.12 o 
  -1   1   6      838.01      753.14     94.90 o 
   0   1   6      608.15      609.79    121.48 o 
   1   1   6      330.72      332.89    106.49 o 
   2   1   6      737.81      814.82    135.58 o 
   3   1   6      179.12      205.86    108.25 o 
   4   1   6    10089.00     9787.33    748.88 o 
   5   1   6      333.76      778.53    187.73 o 
   6   1   6    26132.03    26186.43   1108.51 o 
   7   1   6     1643.69     1600.82    275.36 o 
   8   1   6    13778.88    14489.59    690.19 o 
   9   1   6       34.88        8.70    152.07 o 
  10   1   6    10821.75    11214.28    978.03 o 
  11   1   6        5.39      163.40    299.30 o 
  12   1   6     2376.31     2072.18    493.28 o 
  13   1   6       13.84      379.18    370.93 o 
  14   1   6     1171.58     1306.56    516.55 o 
 -14   2   6     4710.77     6819.56   1292.00 o 
 -13   2   6       47.93     -528.55    528.55 o 
 -12   2   6     4026.03     5034.83   1046.20 o 
 -11   2   6      419.34       70.62    459.90 o 
 -10   2   6     1405.54      514.52    511.10 o 
  -9   2   6     1110.60     1070.31    292.56 o 
  -8   2   6      931.01     1148.66    263.40 o 
  -7   2   6     5202.14     5387.43    478.00 o 
  -6   2   6     3404.37     2837.24    330.06 o 
  -5   2   6    19400.96    19072.23    462.71 o 
  -4   2   6    16985.43    17192.73    622.62 o 
  -3   2   6    21754.09    21438.32    547.93 o 
  -2   2   6     6312.03     5598.63    192.11 o 
  -1   2   6      165.86      256.62     89.31 o 
   0   2   6     7897.40     7669.15    341.57 o 
   1   2   6      402.75      400.43    144.02 o 
   2   2   6      499.70      355.68    102.18 o 
   3   2   6      102.02       99.05    110.17 o 
   4   2   6    11550.59    11906.37    495.98 o 
   5   2   6      159.34       84.02    149.13 o 
   6   2   6     2631.46      935.08    619.63 o 
   7   2   6     1090.99     1009.47    220.00 o 
   8   2   6     1570.70     1446.23    251.39 o 
   9   2   6      436.52      497.62    191.27 o 
  10   2   6     1998.54     2301.33    636.92 o 
  11   2   6      937.05      404.03    292.16 o 
  12   2   6     5934.86     6170.20   1093.49 o 
  13   2   6      333.95      440.00    426.13 o 
  14   2   6     2010.12     1858.92    535.18 o 
 -14   3   6      186.41     -497.92    497.92 o 
 -13   3   6       34.82      227.87    490.38 o 
 -12   3   6      669.39      288.75    530.90 o 
 -11   3   6      214.27        1.28    516.41 o 
 -10   3   6    10770.67    10120.14   1331.42 o 
  -9   3   6      311.55      229.17    194.31 o 
  -8   3   6    25715.48    26425.80   1074.27 o 
  -7   3   6     7148.11     7536.84    560.20 o 
  -6   3   6    39292.90    42691.42   1367.77 o 
  -5   3   6    21505.04    21935.33    907.41 o 
  -4   3   6    11384.80    11032.85    371.84 o 
  -3   3   6    36989.01    36152.33   1297.59 o 
  -2   3   6    15824.49    15516.58    335.77 o 
  -1   3   6      465.47      472.54     75.22 o 
   0   3   6     2148.45     2237.30    236.07 o 
   1   3   6     3250.73     3071.51    185.55 o 
   2   3   6     6780.98     6726.22    330.35 o 
   3   3   6     6668.31     7314.22    359.92 o 
   4   3   6     2720.50     2595.84    244.17 o 
   5   3   6    13384.69    13078.71    591.21 o 
   6   3   6    49762.81    51104.54   1546.87 o 
   7   3   6    13699.15    14998.69    757.02 o 
   8   3   6     5792.18     5396.26    424.14 o 
   9   3   6     4245.85     4282.66    414.53 o 
  10   3   6    12220.98    12387.45   1000.48 o 
  11   3   6       16.70     -274.70    274.70 o 
  12   3   6     2338.52     2623.10    560.20 o 
  13   3   6      219.88       -7.42    300.82 o 
 -14   4   6     3394.30     4140.39   1089.04 o 
 -13   4   6     2130.17      338.00    419.70 o 
 -12   4   6     4523.70     3673.33    893.92 o 
 -11   4   6      150.69     -374.08    521.20 o 
 -10   4   6     5033.92     5095.47    881.01 o 
  -9   4   6     1202.43     1385.51    362.21 o 
  -8   4   6        8.64      209.38    164.56 o 
  -7   4   6      662.00      678.37    245.60 o 
  -6   4   6       36.53       93.89    151.87 o 
  -5   4   6     1316.65     1462.88    129.72 o 
  -4   4   6     5346.64     4746.62    260.70 o 
  -3   4   6    24173.51    22463.00    529.86 o 
  -1   4   6    19981.13    19646.62    589.79 o 
   0   4   6    55978.61    60098.44   1297.33 o 
   1   4   6      216.70      353.84    129.92 o 
   2   4   6    32825.30    33025.30    809.94 o 
   3   4   6     1960.92     2260.09    201.89 o 
   4   4   6    31388.46    30991.37    826.40 o 
   5   4   6     5287.21     5693.63    398.20 o 
   6   4   6     1218.74     1070.77    173.02 o 
   7   4   6     1606.59     1585.66    262.68 o 
   8   4   6     1582.62     1425.42    237.12 o 
   9   4   6      240.08       78.04    136.01 o 
  10   4   6     4610.44     3414.31    558.84 o 
  11   4   6     2037.94     1989.97    450.32 o 
  12   4   6     1743.29     1770.84    542.11 o 
  13   4   6      216.10     -389.98    389.98 o 
 -14   5   6        3.18     -551.47    551.47 o 
 -13   5   6       36.86      133.88    356.95 o 
 -12   5   6       24.93     -603.64    603.64 o 
 -11   5   6      295.17      354.14    386.03 o 
 -10   5   6     6255.19     5823.64   1096.16 o 
  -9   5   6     8514.93     8307.15    783.15 o 
  -8   5   6    26997.27    28246.98   1104.52 o 
  -7   5   6     9879.10     9151.32    680.29 o 
  -6   5   6    14115.27    14414.97    625.20 o 
  -5   5   6    19148.92    18419.81    641.12 o 
  -4   5   6    16113.53    16863.33    557.40 o 
  -3   5   6    18007.67    18347.24    592.03 o 
  -2   5   6     7410.77     5611.55    871.46 o 
  -1   5   6     1481.65     1411.58    172.18 o 
   0   5   6       55.50      113.97    103.18 o 
   1   5   6     2427.40     1949.65    411.32 o 
   2   5   6    14798.24    14741.89    638.96 o 
   3   5   6     6556.88     6932.76    346.25 o 
   4   5   6    17227.28    17464.55    625.79 o 
   5   5   6     1632.27     1565.03    193.03 o 
   6   5   6     3567.38     3437.06    359.53 o 
   7   5   6    12690.27    13027.86    713.08 o 
   8   5   6     3375.29     3863.05    358.69 o 
   9   5   6     6297.19     6401.03    485.65 o 
  10   5   6     3601.78     3884.84    619.20 o 
  11   5   6     1368.70     1339.59    394.10 o 
  12   5   6     2639.13     2209.93    471.61 o 
  13   5   6      251.70      336.43    347.65 o 
 -14   6   6     2670.30     1958.13    783.21 o 
 -13   6   6     2520.55     2154.73    725.65 o 
 -12   6   6     2528.18     1704.91    661.71 o 
 -11   6   6     1811.31     2783.90    828.36 o 
 -10   6   6     2526.25     2087.62    652.59 o 
  -9   6   6       38.55      113.40    220.54 o 
  -8   6   6       66.49     -132.42    238.22 o 
  -7   6   6       95.88       13.52    132.07 o 
  -6   6   6      712.13      649.20    121.75 o 
  -5   6   6     8187.26     8217.61    445.29 o 
  -4   6   6      218.60      207.57    118.15 o 
  -3   6   6     4882.35     4680.05    366.97 o 
  -2   6   6     9970.28     9443.95    427.79 o 
  -1   6   6    27276.56    26049.91    695.40 o 
   0   6   6    50082.16    50193.57   1812.47 o 
   1   6   6      137.31       -7.28    208.76 o 
   2   6   6    19866.91    18839.53    621.12 o 
   3   6   6     4487.17     4897.23    417.92 o 
   4   6   6    19552.27    20989.34    887.49 o 
   5   6   6     9108.32     9797.86    427.43 o 
   6   6   6      104.90      252.45    130.73 o 
   7   6   6      324.11      752.45    231.06 o 
   8   6   6      245.82      168.68    142.65 o 
   9   6   6      142.15      159.97    182.29 o 
  10   6   6     2232.47     2079.61    481.12 o 
  11   6   6     1128.25      519.45    308.03 o 
  12   6   6     1761.33     1245.41    853.34 o 
  13   6   6      720.02      751.83    388.45 o 
 -13   7   6      319.67     -640.17    640.17 o 
 -12   7   6      839.76     1174.16    728.00 o 
 -11   7   6       51.94      709.73    485.48 o 
 -10   7   6     8683.60     6707.57   1526.40 o 
  -9   7   6    21238.67    19904.04   1648.43 o 
  -8   7   6     4969.00     4576.34    345.08 o 
  -7   7   6    13461.89    12368.95   1216.87 o 
  -6   7   6     5803.45     6155.95    426.71 o 
  -5   7   6    16167.40    17335.03    824.22 o 
  -4   7   6      720.79      558.53    260.48 o 
  -3   7   6     2461.01     2214.95    267.49 o 
  -2   7   6      344.23      346.81    107.84 o 
  -1   7   6     1932.16     2108.78    179.72 o 
   0   7   6     2364.95     2173.62    397.65 o 
   1   7   6      183.76      188.79     75.77 o 
   2   7   6     3362.48     3508.67    291.14 o 
   3   7   6     1298.62     1375.85    230.75 o 
   4   7   6     4780.97     5361.44    463.99 o 
   5   7   6     6191.09     6128.46    465.85 o 
   6   7   6     8358.55     8249.08    578.76 o 
   7   7   6    16357.94    16878.82   1041.41 o 
   8   7   6     3460.23     3656.21    380.15 o 
   9   7   6     6290.35     5970.16    608.76 o 
  10   7   6     2426.52     2476.22    488.73 o 
  11   7   6    10050.48    11099.22   1044.57 o 
  12   7   6     1545.48     2712.85    842.90 o 
  13   7   6      436.65      785.46    539.41 o 
 -13   8   6     2675.94     1471.70    712.74 o 
 -12   8   6     2033.79     2022.35    705.94 o 
 -11   8   6      967.95     -186.94    447.92 o 
 -10   8   6      135.25      120.41    116.20 o 
  -9   8   6     1006.93      786.84    277.64 o 
  -8   8   6     2017.93     1471.68    373.62 o 
  -7   8   6     1274.88      948.89    207.69 o 
  -6   8   6       53.80      105.20    148.08 o 
  -5   8   6     5355.54     4980.26    461.90 o 
  -4   8   6     3362.02     3722.13    374.36 o 
  -3   8   6    16445.67    16069.83    698.48 o 
  -2   8   6     6403.15     6885.32    466.14 o 
  -1   8   6    32809.00    31853.99    747.86 o 
   0   8   6    12500.84    11630.52    943.62 o 
   1   8   6     1498.62     1604.39    183.79 o 
   2   8   6    10542.29    10771.67    739.99 o 
   3   8   6    18556.96    19084.76    799.43 o 
   4   8   6    10383.99    10664.52    585.29 o 
   5   8   6     2875.42     3076.56    324.73 o 
   6   8   6      191.49      136.41    112.98 o 
   7   8   6      240.87      196.24    169.73 o 
   8   8   6       76.25       77.31    147.66 o 
   9   8   6      391.48      172.84    329.10 o 
  10   8   6      477.48     1285.42    629.96 o 
  11   8   6      410.50     1273.12    673.62 o 
  12   8   6     1416.80     2914.18    914.79 o 
 -13   9   6      539.22      466.33    459.60 o 
 -12   9   6      315.44     1085.80    751.94 o 
 -11   9   6     2230.28     2740.93    795.19 o 
 -10   9   6     4598.84     5414.59    978.30 o 
  -9   9   6     9411.15     6205.26   1892.48 o 
  -8   9   6      593.68      431.05    251.15 o 
  -7   9   6     7195.42     7647.86    658.50 o 
  -6   9   6     2721.85     2589.82    403.61 o 
  -5   9   6     9800.41    10346.61    671.34 o 
  -4   9   6      217.27      396.77    161.61 o 
  -3   9   6    13488.40    13394.23    653.49 o 
  -2   9   6      338.21      292.47     63.34 o 
  -1   9   6     3140.16     3022.92    260.30 o 
   0   9   6       27.00      230.12    128.34 o 
   1   9   6      297.22      207.82     94.79 o 
   2   9   6     2484.08     2510.47    231.71 o 
   3   9   6     6733.49     7184.16    428.95 o 
   4   9   6      199.33       68.58    122.89 o 
   5   9   6     3464.06     3711.51    363.58 o 
   6   9   6      240.06      415.65    156.24 o 
   7   9   6     9556.07     9324.68    784.92 o 
   8   9   6       41.49       70.01    281.89 o 
   9   9   6     7127.29     6132.37    738.17 o 
  10   9   6      616.67      316.87    337.65 o 
  11   9   6     3634.90     3661.46   1017.61 o 
  12   9   6        7.21      213.51    444.07 o 
 -12  10   6      569.84      244.49    385.20 o 
 -11  10   6     2861.86     2020.49    749.19 o 
 -10  10   6       13.70      294.12    377.96 o 
  -9  10   6      935.47     1674.45    397.26 o 
  -8  10   6     2400.98     3001.33    474.13 o 
  -7  10   6      660.96      812.40    254.44 o 
  -6  10   6       78.50     -185.39    221.16 o 
  -5  10   6       87.96      226.37    215.28 o 
  -4  10   6        4.42      168.49    144.71 o 
  -3  10   6    13178.53    13779.16    946.81 o 
  -2  10   6       22.58       -6.18     61.56 o 
  -1  10   6    31819.38    31926.39    760.65 o 
   0  10   6     2658.32     2698.99    350.10 o 
   1  10   6    19730.55    21552.90   1055.89 o 
   2  10   6     6380.52     5859.24    509.76 o 
   3  10   6    12205.69    12488.40    613.82 o 
   4  10   6     2163.63     2174.85    393.00 o 
   5  10   6    10354.52    10320.07    610.29 o 
   6  10   6      362.32      583.95    187.66 o 
   7  10   6     1086.55      860.09    235.88 o 
   8  10   6       17.57      -75.80    196.72 o 
   9  10   6      550.89      799.89    369.42 o 
  10  10   6       27.66      266.01    454.39 o 
  11  10   6     2077.50     3206.40    931.27 o 
  12  10   6       94.46     -634.91    634.91 o 
 -12  11   6        1.35       94.16    468.22 o 
 -11  11   6     9659.04     8293.85   1345.29 o 
 -10  11   6     2429.59     2727.13    502.30 o 
  -9  11   6    10021.95    10230.91    859.57 o 
  -8  11   6     1813.29     1459.51    788.58 o 
  -7  11   6     7627.45     9109.72    747.98 o 
  -6  11   6      483.44      254.47    200.74 o 
  -5  11   6    10068.23    11230.15    988.57 o 
  -4  11   6      113.44      -92.66    148.98 o 
  -3  11   6     2622.14     2336.06    306.50 o 
  -2  11   6        1.50      158.71     69.53 o 
  -1  11   6     1789.20     1791.80    172.06 o 
   0  11   6        6.94       82.92    110.06 o 
   1  11   6      348.17      245.28    145.39 o 
   2  11   6      233.03       79.03    109.14 o 
   3  11   6      845.76      743.83    158.04 o 
   4  11   6      335.34      230.51    134.40 o 
   5  11   6    17455.52    16331.75   1975.08 o 
   6  11   6       48.93       -9.61    157.49 o 
   7  11   6    12846.84    12104.22    659.28 o 
   8  11   6      851.71      790.33    566.97 o 
   9  11   6     7079.70     8480.98   1337.85 o 
  10  11   6        5.74      -43.38    357.87 o 
  11  11   6     2229.30     1674.60    702.21 o 
 -11  12   6     3587.17     3709.08    590.84 o 
 -10  12   6      625.63      807.44    348.13 o 
  -9  12   6      958.43     1218.20    484.49 o 
  -8  12   6      227.60      353.02    243.27 o 
  -7  12   6      106.25     -171.03    220.18 o 
  -6  12   6     1676.30     1233.65    273.16 o 
  -5  12   6     3647.00     3963.34    449.84 o 
  -4  12   6      128.03     -105.25    168.40 o 
  -3  12   6    10921.43    11655.98    677.54 o 
  -2  12   6     2835.94     2772.79    223.42 o 
  -1  12   6    10550.81    10782.98    529.50 o 
   0  12   6     2323.01     2288.93    328.34 o 
   1  12   6    17707.91    18839.61    955.14 o 
   2  12   6        0.58       93.85     96.40 o 
   3  12   6    14385.77    13527.21    997.68 o 
   4  12   6     1440.01     1485.89    232.94 o 
   5  12   6      947.11      472.19    426.24 o 
   6  12   6       18.02      145.53    194.00 o 
   7  12   6      442.38      422.77    216.35 o 
   8  12   6      420.09      250.18    527.73 o 
   9  12   6       18.64     -357.83    504.13 o 
  10  12   6      115.18     -233.85    403.92 o 
  11  12   6     1741.45     1975.29    830.96 o 
 -11  13   6     4077.55     3925.70    841.41 o 
 -10  13   6        3.37       29.56    423.85 o 
  -9  13   6     4207.67     5230.01    643.90 o 
  -8  13   6      131.12      231.07    371.27 o 
  -7  13   6    12409.77    13722.66   1537.22 o 
  -6  13   6       35.66      345.27    386.02 o 
  -5  13   6    16198.49    16952.45   1016.32 o 
  -4  13   6     1115.84      969.08    235.89 o 
  -3  13   6     4599.40     4676.16    450.58 o 
  -2  13   6      262.03      472.40    231.57 o 
  -1  13   6     1328.51     1508.09    217.99 o 
   0  13   6      227.10      301.86    124.90 o 
   1  13   6      218.01      164.31    170.84 o 
   2  13   6      601.30      806.24    179.53 o 
   3  13   6     3985.44     4186.87    496.27 o 
   4  13   6     1931.84     1676.93    294.35 o 
   5  13   6     7406.83     7690.29    682.95 o 
   6  13   6     1930.08     1628.20    602.13 o 
   7  13   6    13784.92    13475.72   1555.12 o 
   8  13   6     1698.79     2065.65    743.84 o 
   9  13   6     4821.67     5556.00   1086.07 o 
  10  13   6      427.20      769.12    640.08 o 
 -10  14   6      450.96      563.07    334.26 o 
  -9  14   6     1436.56     1432.23    326.33 o 
  -8  14   6      107.08      598.56    289.51 o 
  -7  14   6      376.09      453.82    339.41 o 
  -6  14   6       30.84     -108.99    168.21 o 
  -5  14   6     1430.84     1108.59    265.00 o 
  -4  14   6       58.40      113.08    172.49 o 
  -3  14   6    10430.00    10024.83    657.05 o 
  -2  14   6      527.27      768.90    159.11 o 
  -1  14   6    22714.54    23797.04    893.79 o 
   0  14   6     3842.62     4028.68    389.88 o 
   1  14   6    20612.45    21109.12   1633.21 o 
   2  14   6     5614.62     5228.46    418.83 o 
   3  14   6    25323.14    22454.57   1637.54 o 
   4  14   6        6.56       51.39    127.02 o 
   5  14   6      188.90      496.46    408.49 o 
   6  14   6     1082.75      804.86    292.84 o 
   7  14   6      173.83       -2.89    229.92 o 
   8  14   6       33.40       74.68    398.07 o 
   9  14   6      555.37      215.52    486.58 o 
  -9  15   6     3977.57     3754.64    590.11 o 
  -8  15   6      486.75      813.87    294.32 o 
  -7  15   6     5439.65     5248.21    979.68 o 
  -6  15   6     2112.24     2049.85    386.25 o 
  -5  15   6    13772.64    13108.72   2433.53 o 
  -4  15   6       27.90      103.94    220.34 o 
  -3  15   6     6496.00     6067.23    593.02 o 
  -2  15   6       76.61      158.35    118.53 o 
  -1  15   6      472.00      399.65    166.03 o 
   0  15   6        6.83       25.15    107.20 o 
   1  15   6     1165.06     1654.35    295.07 o 
   2  15   6     2346.01     2292.08    377.41 o 
   4  15   6      932.69      463.02    356.27 o 
   5  15   6     7030.35     6134.30   1107.68 o 
   6  15   6      844.55     1093.74    509.94 o 
   7  15   6     5887.57     6995.58    846.51 o 
   8  15   6     1199.48     1654.79    743.89 o 
  -8  16   6       57.01      370.20    202.46 o 
  -7  16   6       25.07      175.49    697.34 o 
  -6  16   6       26.86       60.70    397.44 o 
  -5  16   6      879.18      620.92    260.90 o 
  -4  16   6     1268.60     1027.79    261.36 o 
  -3  16   6     4283.36     4201.93    347.12 o 
  -2  16   6      705.77      786.98    171.09 o 
  -1  16   6     6654.30     7343.23    560.55 o 
   0  16   6      643.59      476.52    178.63 o 
   1  16   6     4733.20     4636.13    651.13 o 
   2  16   6     5130.71     4873.22    508.61 o 
   3  16   6     4291.60     4913.11    947.80 o 
   4  16   6      570.61      941.35    481.31 o 
   5  16   6     1542.56     1336.48    637.74 o 
   6  16   6      636.01      945.64    542.99 o 
   7  16   6      586.79      219.85    366.37 o 
  -7  17   6     1656.29     1431.40    494.83 o 
  -6  17   6     1947.72     1538.04    492.84 o 
  -5  17   6     4586.97     3801.37    728.11 o 
  -4  17   6     3423.03     3865.84    500.00 o 
  -3  17   6     2766.21     2838.97    393.55 o 
  -2  17   6       91.88      135.78    171.48 o 
  -1  17   6     1883.64     1329.21    353.48 o 
   0  17   6      133.01      -18.74    173.37 o 
   1  17   6       33.85     -111.40    353.22 o 
   2  17   6       15.13      261.16    201.68 o 
   3  17   6     2278.42     2031.62    385.18 o 
   4  17   6     2673.85     2310.12    794.14 o 
   5  17   6     2155.42     1872.00    699.49 o 
   6  17   6      944.54     1526.86    852.86 o 
  -5  18   6     1109.49      597.48    290.67 o 
  -4  18   6     2561.64     2904.94    757.28 o 
  -3  18   6     2752.59     2491.08    633.05 o 
  -2  18   6     3355.88     3289.94    726.51 o 
  -1  18   6     3140.77     3494.31    747.32 o 
   0  18   6     4508.38     4285.31    499.75 o 
   1  18   6     1207.46      911.54    254.01 o 
   2  18   6     6214.46     6183.68    740.89 o 
   3  18   6     2149.48     1651.69    356.78 o 
   4  18   6     1192.44     1427.62    333.17 o 
   5  18   6      660.63      155.26    304.44 o 
  -3  19   6     1064.66      749.65    377.83 o 
  -2  19   6     1178.52     1261.01    401.92 o 
  -1  19   6      336.17      736.42    431.48 o 
   0  19   6      152.27      246.71    331.20 o 
   1  19   6       78.61      -67.38    391.20 o 
   2  19   6      238.38      104.83    156.85 o 
  -9   0   7     6523.78     7641.15   1180.72 o 
  -7   0   7      722.54     1306.57    484.43 o 
  -5   0   7    26670.57    28437.88    935.34 o 
  -3   0   7    23962.50    23163.74    650.81 o 
  -1   0   7    36586.81    36849.69   1028.15 o 
   1   0   7    24289.16    23977.30    859.40 o 
   3   0   7      562.84      601.09    193.14 o 
   5   0   7    12668.80    11660.45    995.09 o 
   7   0   7    20435.15    22996.03   1593.40 o 
   9   0   7     7223.35     8489.71   1141.27 o 
  11   0   7     9563.67     9446.72   1351.28 o 
  13   0   7     1220.35     1045.89    414.78 o 
  -9   1   7     2095.81     2426.47    482.22 o 
  -8   1   7     1188.01      848.33    301.72 o 
  -7   1   7       24.31      185.81    251.10 o 
  -6   1   7      906.80      912.88    153.91 o 
  -5   1   7    11575.17    11672.19    420.68 o 
  -4   1   7     3235.30     2677.40    212.00 o 
  -3   1   7    44981.89    42540.98    600.65 o 
  -2   1   7     7246.62     7469.77    352.35 o 
  -1   1   7    82040.27    84468.67    961.02 o 
   0   1   7     1550.43     1600.55    152.80 o 
   1   1   7     9372.16     8353.49    417.27 o 
   2   1   7      106.13       28.62     89.15 o 
   3   1   7     4335.94     4104.84    372.86 o 
   4   1   7     1939.38     2508.40    327.68 o 
   5   1   7     6208.56     5950.89    498.01 o 
   6   1   7     1038.73      842.55    330.33 o 
   7   1   7     3209.22     3674.72    391.07 o 
   8   1   7     1012.10     1152.41    204.78 o 
   9   1   7       69.91      108.04    284.07 o 
  10   1   7      822.48      360.00    705.88 o 
  11   1   7     2705.82     3655.20    621.19 o 
  12   1   7      323.63      162.96    293.08 o 
  13   1   7     4838.58     5172.85   1177.40 o 
 -13   2   7     1057.82      613.25    668.45 o 
 -12   2   7       87.05     -186.01    350.52 o 
 -11   2   7     6549.19     6664.91   1145.14 o 
 -10   2   7      608.72      -31.38    332.22 o 
  -9   2   7    11791.43    12434.00    810.47 o 
  -8   2   7      779.95      387.10    193.69 o 
  -7   2   7    14416.09    14847.00    789.57 o 
  -6   2   7     1869.24     2376.08    204.97 o 
  -5   2   7    13788.04    14234.74    456.15 o 
  -4   2   7    24728.53    25287.07    614.95 o 
  -3   2   7    12956.63    12019.62    301.12 o 
  -2   2   7    16195.68    16277.41    353.47 o 
  -1   2   7    10025.00     9598.03    329.90 o 
   0   2   7     2323.12     2482.54    219.82 o 
   1   2   7     1500.48     1480.28    224.04 o 
   2   2   7     7253.54     8324.63    398.98 o 
   3   2   7     2257.07     2321.21    245.63 o 
   4   2   7     3727.62     4169.19    323.87 o 
   5   2   7     7167.69     7297.40    561.24 o 
   6   2   7      119.05      121.69    188.76 o 
   7   2   7    12375.24    13793.75    637.17 o 
   8   2   7      235.54      506.31    169.48 o 
   9   2   7    20355.19    21857.02   1028.59 o 
  10   2   7     1208.35     1160.66    401.07 o 
  11   2   7     6803.87     7589.83   1193.44 o 
  12   2   7      190.29      564.64    457.95 o 
  13   2   7      786.17      485.44    468.08 o 
 -14   3   7      409.81      270.93    489.84 o 
 -13   3   7     6396.52     5260.81   1138.69 o 
 -12   3   7      860.36      646.18    657.73 o 
 -11   3   7     7070.32     7185.14   1171.56 o 
 -10   3   7     2469.88     2943.67    786.63 o 
  -9   3   7      148.92       -6.72    224.14 o 
  -8   3   7     2088.32     2110.11    335.61 o 
  -7   3   7      384.83      596.53    197.19 o 
  -6   3   7      893.15      874.03    128.88 o 
  -5   3   7     2231.86     2303.99    177.32 o 
  -4   3   7     4010.44     4317.30    254.34 o 
  -3   3   7    10822.73     9560.32    330.88 o 
  -2   3   7    50254.00    51351.41    598.83 o 
  -1   3   7    61995.67    61767.14    734.48 o 
   0   3   7    39629.76    40313.93   1037.40 o 
   1   3   7    74280.12    71651.36    997.70 o 
   2   3   7     2125.79     2255.93    210.28 o 
   3   3   7    12927.60    13198.58    540.54 o 
   4   3   7     1494.32     1453.36    235.66 o 
   5   3   7       53.80      260.09    137.45 o 
   6   3   7      478.21      330.15    148.23 o 
   7   3   7     2654.28     2612.34    331.73 o 
   8   3   7       14.25       57.94    223.58 o 
   9   3   7     1114.77     1568.03    316.89 o 
  10   3   7        2.81     -135.98    291.77 o 
  11   3   7     2291.36     2238.30    524.01 o 
  12   3   7     1566.47      849.43    356.24 o 
  13   3   7     2247.45     2381.67    504.52 o 
 -14   4   7      213.89      191.25    589.55 o 
 -13   4   7       13.14     1335.79    738.76 o 
 -12   4   7       21.41     -142.54    394.36 o 
 -11   4   7     3320.28     3161.24    944.62 o 
 -10   4   7     4830.78     2447.80    717.16 o 
  -9   4   7     2109.32     2210.80    398.74 o 
  -8   4   7     1822.41     1151.62    271.00 o 
  -7   4   7    30502.23    32136.13    900.35 o 
  -6   4   7     1881.55     1841.45    158.84 o 
  -5   4   7    27785.06    26653.04    558.26 o 
  -4   4   7      962.39      748.99    103.22 o 
  -3   4   7    25203.91    24534.60    659.64 o 
  -2   4   7    11583.91    12580.13    304.24 o 
  -1   4   7     1072.06     1281.38    184.55 o 
   0   4   7      730.85      749.47    159.59 o 
   1   4   7     2046.59     1874.41    145.08 o 
   2   4   7     1604.25     1609.96    184.30 o 
   3   4   7    10713.77    10859.57    574.86 o 
   4   4   7     2072.56     2082.60    221.29 o 
   5   4   7    15252.33    16265.48    669.88 o 
   6   4   7     7389.63     6383.32   1146.12 o 
   7   4   7     9454.96    10256.14    644.94 o 
   8   4   7     4160.35     4241.59    382.36 o 
   9   4   7     7854.03     8606.35    660.39 o 
  10   4   7     1597.07      931.28    332.47 o 
  11   4   7     1648.39     1974.91    479.28 o 
  12   4   7     1377.84     1028.49    355.47 o 
  13   4   7      426.25      -12.38    506.30 o 
 -14   5   7     3319.35     2085.76    802.41 o 
 -13   5   7     6177.50     5528.84   1126.49 o 
 -12   5   7     4457.03     5720.86   1130.40 o 
 -11   5   7     7850.58     7932.35   1216.37 o 
 -10   5   7     1416.08     1321.14    542.68 o 
  -9   5   7     1615.20     1498.41    351.33 o 
  -8   5   7     1261.95     1400.30    278.83 o 
  -7   5   7     3402.88     4103.71    244.31 o 
  -6   5   7      137.51      101.67     56.65 o 
  -5   5   7     8901.10     7959.25    524.42 o 
  -4   5   7     7635.48     7704.09    413.24 o 
  -3   5   7    15345.39    15342.05    467.27 o 
  -2   5   7    10498.98     9997.70    305.35 o 
  -1   5   7    12661.89    13843.17    550.73 o 
   0   5   7    13751.57    14125.05    631.24 o 
   1   5   7    54089.89    51045.32   2554.88 o 
   2   5   7    14688.60    13711.61    568.66 o 
   3   5   7    12231.60    12793.55    483.61 o 
   4   5   7      511.45      481.54    118.64 o 
   5   5   7    12167.06    12942.03    483.94 o 
   6   5   7      347.69      356.54    128.42 o 
   7   5   7     2039.65     1917.03    311.70 o 
   8   5   7       33.63       36.50    152.59 o 
   9   5   7       37.27       -5.03    196.08 o 
  10   5   7      415.14     -290.79    290.79 o 
  11   5   7     2655.46     1918.84    842.00 o 
  12   5   7     1775.61     2039.25    475.36 o 
  13   5   7      274.30       21.28    802.01 o 
 -13   6   7      393.51      560.53    535.58 o 
 -12   6   7     2014.83     1425.27    609.88 o 
 -11   6   7     5460.37     4318.62    888.41 o 
 -10   6   7     4857.10     4022.14    899.74 o 
  -9   6   7     1700.45     1648.50    376.40 o 
  -8   6   7     7037.92     7223.92    890.43 o 
  -7   6   7    11274.58     9669.39    539.29 o 
  -6   6   7     8485.95     8710.07    501.49 o 
  -5   6   7    15886.43    15613.96    603.39 o 
  -4   6   7    10295.48     9697.45    434.95 o 
  -3   6   7     4442.70     3779.96    316.17 o 
  -2   6   7      538.68      459.03    140.84 o 
  -1   6   7      853.79      785.30    149.02 o 
   0   6   7     4913.79     5151.22    392.10 o 
   1   6   7     7576.02     7216.57    766.43 o 
   2   6   7     3581.73     3159.47    436.16 o 
   3   6   7      253.13      164.17    132.07 o 
   4   6   7     2168.42     2049.25    205.48 o 
   5   6   7    14127.27    15027.82    572.46 o 
   6   6   7      393.16      255.28    107.38 o 
   7   6   7     9696.10    11295.15    680.49 o 
   8   6   7     9940.26    10894.95    610.31 o 
   9   6   7     9657.83     9674.68    696.44 o 
  10   6   7     3541.10     4731.49    654.43 o 
  11   6   7     1657.17     1422.41    403.61 o 
  12   6   7     2157.88     2249.87    564.02 o 
  13   6   7       59.52      133.98    472.57 o 
 -13   7   7     2747.45     2360.37    794.04 o 
 -12   7   7     1495.77     1412.69    559.97 o 
 -11   7   7      733.88      790.69    477.99 o 
 -10   7   7      709.86      466.74    198.06 o 
  -9   7   7     1021.46      934.43    255.91 o 
  -8   7   7     1841.12     1242.42    224.83 o 
  -7   7   7      492.25      414.33    161.08 o 
  -6   7   7     3751.71     3726.33    332.24 o 
  -5   7   7     3043.79     3381.06    312.42 o 
  -4   7   7     4932.50     5087.32    416.23 o 
  -3   7   7     9277.90     8680.68    497.22 o 
  -1   7   7     1434.27     1683.30    209.51 o 
   0   7   7    33499.25    33249.79   1617.33 o 
   1   7   7     5327.15     5547.24    725.58 o 
   2   7   7     6444.06     6397.59    352.64 o 
   3   7   7    21566.14    23244.01    710.48 o 
   4   7   7    24911.96    26348.18    847.97 o 
   5   7   7     8293.93     9060.21    550.79 o 
   6   7   7       95.74       11.41    113.43 o 
   7   7   7      180.67      954.95    251.58 o 
   8   7   7     1277.66      976.29    234.07 o 
   9   7   7      498.38      364.91    204.41 o 
  10   7   7     2490.33     2356.79    524.15 o 
  11   7   7      905.26     1149.26    397.01 o 
  12   7   7      797.84      820.54    364.99 o 
 -13   8   7       15.97     -559.27    702.02 o 
 -12   8   7     2571.35     2073.08    650.32 o 
 -11   8   7      855.03      843.95    573.40 o 
 -10   8   7     1521.04      790.35    394.49 o 
  -9   8   7     7738.94     4995.17   1025.56 o 
  -8   8   7     5220.40     4757.29    448.61 o 
  -7   8   7     1338.83     1045.42    220.38 o 
  -6   8   7    25962.92    28386.75   1148.98 o 
  -5   8   7     3452.74     3333.78    388.39 o 
  -4   8   7    20427.54    21947.82    887.14 o 
  -3   8   7     3965.73     4266.54    363.65 o 
  -2   8   7       58.62       80.76     37.84 o 
  -1   8   7     2923.62     2538.90    253.83 o 
   0   8   7       84.33      141.77    238.06 o 
   1   8   7       13.38     -251.28    251.28 o 
   2   8   7     8098.11     7466.71    357.51 o 
   3   8   7     4804.70     5208.90    349.68 o 
   4   8   7     1832.66     2059.69    244.50 o 
   5   8   7      341.01      294.87    132.22 o 
   6   8   7     2130.24     2207.66    405.51 o 
   7   8   7     3490.29     2853.62    525.26 o 
   8   8   7     7424.50     7236.58    742.19 o 
   9   8   7     2323.00     1657.38    378.25 o 
  10   8   7     3595.08     4259.71    973.58 o 
  11   8   7      714.57      595.26    543.13 o 
  12   8   7     1950.34     2506.68    828.07 o 
 -12   9   7     2907.97     2492.86    793.05 o 
 -11   9   7      785.78     -301.43    513.69 o 
 -10   9   7      920.69      518.57    787.49 o 
  -9   9   7     1251.96      766.53    303.96 o 
  -8   9   7     1939.18     2002.70    372.28 o 
  -7   9   7        1.57      -51.59    368.90 o 
  -6   9   7      156.19      -16.21    146.43 o 
  -5   9   7     3753.11     4045.90    496.71 o 
  -4   9   7     5840.11     5570.94    466.42 o 
  -3   9   7      278.08      219.13    201.19 o 
  -2   9   7     9290.61     7897.45   1284.92 o 
  -1   9   7     8206.25     9028.71    395.32 o 
   0   9   7    16956.93    17485.91    850.45 o 
   1   9   7      176.20      222.98     73.30 o 
   2   9   7    19862.05    20086.46    624.28 o 
   3   9   7     5880.29     6988.82    423.82 o 
   4   9   7    19287.78    19679.79    767.98 o 
   5   9   7       22.99     -135.02    144.20 o 
   6   9   7     2948.21     3704.50    515.64 o 
   7   9   7        0.79       66.81    188.47 o 
   8   9   7        1.17      459.53    274.51 o 
   9   9   7        1.27       43.77    267.42 o 
  10   9   7     1345.67      806.52    564.49 o 
  11   9   7      169.42     -122.52    534.77 o 
  12   9   7     2391.36     2072.60    765.26 o 
 -12  10   7     1670.98     1334.95    403.36 o 
 -11  10   7      603.12      240.48    320.44 o 
 -10  10   7    11419.05    12901.54   1470.77 o 
  -9  10   7     4107.79     3341.58    524.80 o 
  -8  10   7    10463.01    12093.77    890.36 o 
  -7  10   7     1234.25     1311.00    423.47 o 
  -6  10   7     7571.49     8699.45    675.18 o 
  -5  10   7     1275.60     1289.31    274.76 o 
  -4  10   7     4690.14     4894.14    772.97 o 
  -3  10   7      163.32      270.31    130.44 o 
  -2  10   7     5544.70     5408.75    694.81 o 
  -1  10   7     6581.98     6574.44    336.52 o 
   0  10   7      168.98      158.13     66.97 o 
   1  10   7     1970.22     1736.88    178.47 o 
   2  10   7     2836.86     2938.76    369.14 o 
   3  10   7     5190.04     5405.79    378.97 o 
   4  10   7     5998.53     6313.67    476.58 o 
   5  10   7     3346.06     3419.18    347.04 o 
   6  10   7     6521.21     6750.46    551.24 o 
   7  10   7      371.90      986.19    299.28 o 
   8  10   7     9991.05    10654.23   1536.23 o 
   9  10   7       59.08     -337.88    337.88 o 
  10  10   7     4422.29     3504.79    867.84 o 
  11  10   7       83.64      353.76    534.54 o 
 -12  11   7     3710.40     2884.12    954.24 o 
 -11  11   7       54.31      231.20    867.91 o 
 -10  11   7     3730.94     3683.30    579.89 o 
  -9  11   7      118.45      667.92    283.16 o 
  -8  11   7       69.89       36.17    243.38 o 
  -7  11   7        0.26       50.45    179.03 o 
  -6  11   7     3139.71     3174.15    432.58 o 
  -5  11   7      829.67      829.52    334.60 o 
  -4  11   7     6480.32     7303.11    571.42 o 
  -3  11   7       32.56       -6.90    141.47 o 
  -2  11   7     4875.30     4130.93    499.69 o 
  -1  11   7      714.12      986.97    146.51 o 
   0  11   7     4911.50     5005.53    488.19 o 
   1  11   7     1391.88     1607.72    190.68 o 
   2  11   7    26567.30    27831.16    820.81 o 
   3  11   7     3569.83     3507.86    322.43 o 
   4  11   7    21509.25    21848.28    844.54 o 
   5  11   7     2122.29     1599.36    251.99 o 
   6  11   7     5652.58     5315.08    826.51 o 
   7  11   7      884.42      682.61    218.55 o 
   8  11   7       42.25      364.27    410.28 o 
   9  11   7      355.13      225.59    550.81 o 
  10  11   7      492.75     1228.68    623.60 o 
  11  11   7        1.39     -318.34    410.43 o 
 -11  12   7      100.06      501.63    270.43 o 
 -10  12   7    11776.54    11029.28    933.83 o 
  -9  12   7      287.71      547.26    261.71 o 
  -8  12   7     9706.86     9395.34   1462.00 o 
  -7  12   7     1253.97     1244.31    323.14 o 
  -6  12   7     7690.25     8478.53    693.30 o 
  -5  12   7     1055.98     1019.69    278.59 o 
  -4  12   7     8480.90     7983.10    721.00 o 
  -3  12   7     1691.37     1630.60    273.77 o 
  -2  12   7     6855.32     6063.61    776.58 o 
  -1  12   7        0.05      122.03     90.41 o 
   0  12   7      292.57      310.70    166.42 o 
   1  12   7     2648.64     2279.13    241.54 o 
   2  12   7     3681.51     3039.09    284.42 o 
   3  12   7     2612.35     2457.61    273.96 o 
   4  12   7    10296.83     9857.78    590.23 o 
   5  12   7     1699.67     1870.88    285.67 o 
   6  12   7     3492.15     3786.59    828.23 o 
   7  12   7      640.90      620.32    226.18 o 
   8  12   7     7083.30     6714.45   1136.31 o 
   9  12   7      175.98      740.49    518.80 o 
  10  12   7     4763.69     5332.64   1167.46 o 
 -10  13   7     4946.67     4962.51    697.90 o 
  -9  13   7      980.17     1004.13    598.19 o 
  -8  13   7      734.31      554.28    287.04 o 
  -7  13   7       18.72      -29.32    161.11 o 
  -6  13   7        6.82      278.42    185.10 o 
  -5  13   7      371.79       50.28    177.22 o 
  -4  13   7     7306.47     7475.87    592.01 o 
  -3  13   7      278.04      226.68    159.98 o 
  -2  13   7     8999.55     8258.29    631.96 o 
  -1  13   7     1064.21      990.25    135.23 o 
   0  13   7    16718.80    17598.93   1436.06 o 
   1  13   7     1561.10     1318.94    196.76 o 
   2  13   7    23254.84    21408.90   1055.23 o 
   3  13   7     1210.02     1042.63    259.95 o 
   4  13   7     9009.17     7976.36    646.64 o 
   6  13   7     1350.50     1014.98    505.45 o 
   7  13   7      258.67       58.92    319.90 o 
   8  13   7      264.14      526.94    520.31 o 
   9  13   7      815.58      301.38    361.02 o 
  10  13   7     1108.58     1343.16    709.76 o 
 -10  14   7     3450.81     3727.28    585.75 o 
  -9  14   7     2076.91     1792.72    411.90 o 
  -8  14   7     6543.44     6885.67    729.06 o 
  -7  14   7       53.73      -37.58    188.23 o 
  -6  14   7    12995.57    13320.18    895.31 o 
  -5  14   7       10.22     -212.04    212.04 o 
  -4  14   7    13950.01    13986.24    838.82 o 
  -3  14   7      459.98      386.78    329.63 o 
  -2  14   7     5170.24     5152.06    374.19 o 
  -1  14   7     1028.18      968.39    145.99 o 
   0  14   7      946.92      820.54    273.10 o 
   1  14   7      228.93      110.03    134.17 o 
   2  14   7     1417.39     1213.10    267.41 o 
   3  14   7      403.36      453.42    196.11 o 
   4  14   7    11259.15    10448.79   1402.01 o 
   5  14   7      116.01        1.25    352.59 o 
   6  14   7     9499.01    10884.22   1431.64 o 
   7  14   7      641.92      992.63    429.58 o 
   8  14   7     3671.89     3874.23    982.47 o 
   9  14   7        9.04     -535.76    535.76 o 
  -9  15   7       15.33      136.06    239.18 o 
  -8  15   7        5.23      -93.85    404.16 o 
  -7  15   7      566.53      609.87    225.31 o 
  -6  15   7      170.25      148.23    160.79 o 
  -5  15   7      144.23      347.20    269.31 o 
  -4  15   7     4937.36     5366.42    538.94 o 
  -3  15   7      466.67      455.28    249.50 o 
  -2  15   7     9749.96     9621.26    446.69 o 
  -1  15   7       96.59       12.00    104.70 o 
   0  15   7     9478.99     8641.61    589.40 o 
   1  15   7      458.52      362.16    259.81 o 
   2  15   7    12710.72    13769.38   1466.46 o 
   3  15   7     5067.05     5420.47    984.03 o 
   4  15   7     3608.09     3487.62    818.17 o 
   5  15   7     1261.20     1207.39    498.34 o 
   6  15   7      688.70      443.21    325.71 o 
   7  15   7      698.12     1126.60    541.29 o 
   8  15   7       10.14      220.68    608.83 o 
  -8  16   7     4619.01     3799.17    749.56 o 
  -7  16   7      489.25      288.23    263.83 o 
  -6  16   7    10440.21    11722.70   1306.29 o 
  -5  16   7     3322.53     2807.92    401.82 o 
  -4  16   7     3843.05     3862.55    528.06 o 
  -3  16   7      751.63     1054.81    274.56 o 
  -2  16   7      227.15      143.10    100.81 o 
  -1  16   7      112.61      314.92     99.95 o 
   0  16   7       38.75      173.03    396.62 o 
   1  16   7       20.07      -22.43    183.40 o 
   2  16   7      125.48      894.41    521.78 o 
   3  16   7      727.73      976.10    460.74 o 
   4  16   7     3711.08     3324.34    782.05 o 
   5  16   7      283.48      797.64    424.21 o 
   6  16   7     3780.44     3790.61    949.09 o 
   7  16   7     1180.23      898.11    334.22 o 
  -6  17   7      305.13      -28.26    328.54 o 
  -5  17   7       27.43     -158.22    266.56 o 
  -4  17   7     1339.47     1347.05    510.00 o 
  -3  17   7     1215.49     1261.86    485.95 o 
  -2  17   7     1582.79     1418.73    490.13 o 
  -1  17   7     6403.84     6008.73    525.85 o 
   0  17   7     7289.71     6938.73    981.02 o 
   1  17   7     2284.06     2214.66    685.32 o 
   2  17   7     5863.11     5174.49   1155.51 o 
   3  17   7     3347.75     3481.67    876.46 o 
   4  17   7     1372.13     1052.08    534.05 o 
   5  17   7      272.86     -111.44    351.60 o 
   6  17   7       68.92      426.65    367.73 o 
  -5  18   7     3267.47     4558.80    881.65 o 
  -4  18   7     1361.99     1228.74    479.93 o 
  -3  18   7     2187.50     1419.65    493.44 o 
  -2  18   7      853.05     1355.31    533.11 o 
  -1  18   7       34.17     -380.50    380.50 o 
   0  18   7       13.32       52.35    331.70 o 
   1  18   7       49.93       26.92    193.75 o 
   2  18   7       19.59      138.97    164.64 o 
   3  18   7     1829.74     1633.91    579.36 o 
   4  18   7     1027.61      727.28    560.62 o 
  -1  19   7     3527.12     3560.48    863.44 o 
   0  19   7     2517.99     1707.08    574.31 o 
   1  19   7     3584.16     3527.11    810.59 o 
  -8   0   8     1725.46     2122.18    822.95 o 
  -6   0   8     1377.58     1496.77    255.78 o 
  -4   0   8    14088.18    13528.57   1646.50 o 
  -2   0   8    30032.39    30477.16    835.26 o 
   0   0   8    36147.55    36907.77   1057.74 o 
   2   0   8    14341.54    15037.39    776.05 o 
   4   0   8    14157.66    14543.00   1022.70 o 
   6   0   8     2989.96     3168.72    593.41 o 
   8   0   8      928.73     1511.80    581.93 o 
  10   0   8     2238.91     2922.60    776.81 o 
  12   0   8     2411.70     2436.18    800.56 o 
  -9   1   8       26.13       -4.51    325.43 o 
  -8   1   8    19472.38    20344.56    672.81 o 
  -7   1   8      546.84      459.14    123.15 o 
  -6   1   8    43107.48    48854.67    935.07 o 
  -5   1   8     1000.20      933.99    135.86 o 
  -4   1   8    18481.68    18785.46    881.77 o 
  -3   1   8      963.01     1095.81    155.83 o 
  -2   1   8      968.23      811.73    107.18 o 
  -1   1   8     6701.57     6468.24    294.76 o 
   0   1   8      813.48      699.48    115.95 o 
   1   1   8      395.59      292.77     92.38 o 
   2   1   8     1854.47     1846.03    283.05 o 
   3   1   8      877.97      932.11    166.99 o 
   4   1   8    14529.77    14625.73    719.53 o 
   5   1   8      558.31      600.09    187.79 o 
   6   1   8    12575.91    13907.14    841.25 o 
   7   1   8      398.26      219.25    144.57 o 
   8   1   8     9638.21     9909.19    834.71 o 
   9   1   8       41.70       65.16    268.47 o 
  10   1   8     4378.30     4580.10    648.63 o 
  11   1   8      178.11      -92.48    389.44 o 
  12   1   8     4671.17     4414.32    701.89 o 
  13   1   8        0.62      224.90    372.70 o 
  -9   2   8     1520.94     1658.78    446.45 o 
  -8   2   8       13.07       70.58    111.05 o 
  -7   2   8     2602.67     2726.58    249.00 o 
  -6   2   8      296.40      298.65     92.89 o 
  -5   2   8     4465.35     4839.48    283.92 o 
  -4   2   8     3138.80     2945.23    230.69 o 
  -3   2   8     8428.37     9363.20    291.91 o 
  -2   2   8      512.34      582.64     91.32 o 
  -1   2   8    44054.21    45134.73    764.13 o 
   0   2   8    71635.40    70345.12   1026.05 o 
   1   2   8     1508.86     1359.47    238.09 o 
   2   2   8    25766.53    25556.91    718.03 o 
   3   2   8     1606.95     1449.51    199.53 o 
   4   2   8    18046.20    18304.68    725.37 o 
   5   2   8      929.86      978.95    194.96 o 
   6   2   8       46.30       65.48    149.66 o 
   7   2   8      304.72      652.55    190.05 o 
   8   2   8     3410.86     3700.08    521.89 o 
   9   2   8      258.29        0.24    173.03 o 
  10   2   8     1578.67     1284.91    855.62 o 
  11   2   8      273.55       78.52    390.67 o 
  12   2   8     3621.07     4259.18    695.42 o 
  13   2   8      317.48     -179.19    625.60 o 
 -12   3   8      320.67     -518.84    518.84 o 
 -11   3   8       16.07      385.74    459.78 o 
 -10   3   8     6908.74     5623.86   1005.25 o 
  -9   3   8     4325.84     4322.62    677.73 o 
  -8   3   8    19964.09    20624.13    857.86 o 
  -7   3   8     5125.93     5281.89    336.67 o 
  -6   3   8    29089.65    34176.34    838.73 o 
  -5   3   8    17313.24    17395.37    548.34 o 
  -4   3   8    14218.73    14243.59    485.55 o 
  -3   3   8     4071.57     4380.97    195.15 o 
  -2   3   8     9367.99     9771.59    293.00 o 
  -1   3   8     5554.19     6297.70    331.96 o 
   0   3   8     2483.70     2685.45    302.75 o 
   1   3   8      633.19      807.75    129.20 o 
   2   3   8     4285.34     3719.32    266.50 o 
   3   3   8     5506.07     5699.81    366.06 o 
   4   3   8     3328.07     3333.89    310.74 o 
   5   3   8     3753.40     4242.72    382.07 o 
   6   3   8    27270.30    29722.03   1040.78 o 
   7   3   8     1524.40     1318.95    300.10 o 
   8   3   8    10139.76     9765.02    688.26 o 
   9   3   8     2406.71     2131.23    350.49 o 
  10   3   8     2937.71     3317.11    563.68 o 
  11   3   8      400.71      461.42    559.06 o 
  12   3   8     2029.39     2323.27    501.28 o 
  13   3   8      420.71      165.28    720.64 o 
 -14   4   8     3098.62     3757.57    975.35 o 
 -13   4   8     3136.82     2824.82    953.54 o 
 -12   4   8     5098.52     6423.02   1258.32 o 
 -11   4   8       37.73      575.49    471.28 o 
 -10   4   8     4273.94     4971.71   1070.17 o 
  -9   4   8     2401.93     2925.25    595.51 o 
  -8   4   8      741.39      669.33    136.05 o 
  -7   4   8      254.50      278.10     87.96 o 
  -6   4   8      740.24      820.60    121.01 o 
  -5   4   8      425.24      586.24    126.64 o 
  -4   4   8     4661.54     4266.63    260.61 o 
  -3   4   8      188.13      102.30     47.01 o 
  -2   4   8    19248.13    21187.45    436.94 o 
  -1   4   8     4365.91     3992.25    293.19 o 
   0   4   8    97495.20    95749.11   1721.00 o 
   1   4   8    18674.94    18797.32    478.20 o 
   2   4   8    31539.76    31840.45    753.28 o 
   3   4   8    13133.82    13830.13    581.01 o 
   4   4   8     4760.75     4842.89    461.99 o 
   5   4   8      566.14      601.09    132.69 o 
   6   4   8     1007.96      698.71    360.70 o 
   7   4   8      678.50      470.82    176.63 o 
   8   4   8      965.24     1161.68    404.56 o 
   9   4   8       76.62      303.80    223.12 o 
  10   4   8       49.56     -318.34    318.34 o 
  11   4   8      134.30       77.50    663.22 o 
  12   4   8     2313.40     2385.39    573.77 o 
  13   4   8     1002.05     1457.06   1227.67 o 
 -13   5   8       50.21     -735.26    735.26 o 
 -12   5   8      822.04      155.48    422.87 o 
 -11   5   8     1106.89      422.91    427.89 o 
 -10   5   8    13148.68    11128.91   1386.55 o 
  -9   5   8     7324.58     7122.47    656.49 o 
  -8   5   8     8717.82     8521.27    382.35 o 
  -7   5   8    15087.03    14634.85   1060.20 o 
  -6   5   8    29084.04    29119.38    617.44 o 
  -5   5   8     8602.15     8529.10    317.04 o 
  -4   5   8    14489.94    13786.69    418.28 o 
  -3   5   8     2487.37     2115.93    432.71 o 
  -2   5   8     3653.36     3314.87    189.74 o 
  -1   5   8     6975.77     7284.51    435.47 o 
   0   5   8      297.79      230.24    102.61 o 
   1   5   8     2232.15     2470.14    322.43 o 
   2   5   8     5957.53     5995.70    316.08 o 
   3   5   8     1756.27     1440.82    236.47 o 
   4   5   8    19391.16    18239.86    637.78 o 
   5   5   8     9223.63     9856.13    429.40 o 
   6   5   8     8650.29     9417.06    588.97 o 
   7   5   8     4205.61     3894.22    423.59 o 
   8   5   8     7373.71     7144.80    563.44 o 
   9   5   8     3988.45     4732.36    507.52 o 
  10   5   8     1951.08     2021.18    459.56 o 
  11   5   8     2440.15     2854.02    559.41 o 
  12   5   8     1513.14     1001.77    425.57 o 
  13   5   8     1060.77     1129.11    455.10 o 
 -13   6   8     3216.44     2481.60    886.90 o 
 -12   6   8     3030.75     2835.80    878.88 o 
 -11   6   8     1836.79     1864.09    683.16 o 
 -10   6   8     2262.26     2367.96    467.82 o 
  -9   6   8      621.68      649.45    136.49 o 
  -8   6   8     3707.89     3227.75    240.03 o 
  -7   6   8     4319.14     3983.38    294.72 o 
  -6   6   8     1177.74      936.31    127.68 o 
  -5   6   8     2320.45     2315.36    249.46 o 
  -4   6   8      320.98      290.19     89.85 o 
  -3   6   8     5341.24     4969.74    348.54 o 
  -2   6   8     6589.82     5189.05    519.21 o 
  -1   6   8    22069.32    21572.65    746.68 o 
   0   6   8      640.58      328.89    112.94 o 
   1   6   8    18950.73    18975.03    947.32 o 
   2   6   8     3857.77     4095.30    674.29 o 
   3   6   8     6438.08     7002.12    879.53 o 
   4   6   8    14863.38    15133.07    532.10 o 
   5   6   8     2157.67     2051.89    225.31 o 
   6   6   8     6384.75     6436.55    413.98 o 
   7   6   8      250.72      206.05    148.66 o 
   8   6   8     1023.18      755.54    237.89 o 
   9   6   8       23.24     -178.68    239.03 o 
  10   6   8     1551.29     2311.04    496.63 o 
  11   6   8      788.34      439.09    320.33 o 
  12   6   8     2650.97     2998.28    618.69 o 
 -13   7   8       11.33      710.39    485.68 o 
 -12   7   8      339.49       -4.48    445.99 o 
 -11   7   8     4077.30     3845.94    618.51 o 
 -10   7   8     7168.54     5943.64    696.21 o 
  -9   7   8     8659.83     6788.68    585.32 o 
  -8   7   8     2037.06     1663.82    191.85 o 
  -7   7   8     6953.61     6846.09    562.83 o 
  -6   7   8    12646.66    12956.67    610.21 o 
  -5   7   8     3453.37     3074.01    284.03 o 
  -4   7   8    10126.88    10295.13    586.62 o 
  -3   7   8    30514.70    29676.86   2634.72 o 
  -2   7   8     3592.07     3405.87    742.48 o 
  -1   7   8    20475.46    19269.39    707.25 o 
   0   7   8     1005.09      721.82    175.07 o 
   1   7   8     5398.85     4758.44    703.94 o 
   2   7   8     4110.86     3788.43    670.93 o 
   3   7   8     6508.70     6884.58    386.70 o 
   4   7   8      786.57      689.92    166.58 o 
   5   7   8     2221.29     2052.03    275.93 o 
   6   7   8     6990.90     6550.62    389.64 o 
   7   7   8     9685.94    11545.58    707.04 o 
   8   7   8     4820.89     4618.21    478.85 o 
   9   7   8     4057.96     4109.04    485.00 o 
  10   7   8     2953.27     3859.71    648.68 o 
  11   7   8     2529.28     2818.62    575.39 o 
  12   7   8      285.77      -97.12    460.05 o 
 -13   8   8     3352.58     3902.03    654.99 o 
 -12   8   8     1898.38     1706.04    654.19 o 
 -11   8   8     1816.89     2094.18    449.30 o 
 -10   8   8      406.92      555.84    329.53 o 
  -9   8   8     1495.84      696.04    295.31 o 
  -8   8   8       82.07     -166.19    166.19 o 
  -7   8   8      206.07      448.94    169.35 o 
  -6   8   8     1245.88      951.73    260.10 o 
  -5   8   8      477.32      263.31    147.26 o 
  -4   8   8     3583.46     3125.32    354.14 o 
  -3   8   8     9765.08     9285.61    499.85 o 
  -2   8   8     1263.96     1212.24    141.50 o 
  -1   8   8    12293.05    12257.84    573.41 o 
   0   8   8     9985.01     9552.35    725.42 o 
   1   8   8    24102.95    24129.61   1564.08 o 
   2   8   8     3823.43     3687.11    429.13 o 
   3   8   8     2371.87     2455.60    233.21 o 
   4   8   8     8053.61     7600.89    463.55 o 
   5   8   8     1198.67     1041.71    200.18 o 
   6   8   8     1434.01     1690.54    251.07 o 
   7   8   8     1381.65     2441.08    705.57 o 
   8   8   8      227.80      234.26    211.52 o 
   9   8   8       18.12      290.83    512.08 o 
  10   8   8      719.13      816.04    476.80 o 
  11   8   8      710.58      479.79    509.94 o 
  12   8   8      961.65      139.97    392.63 o 
 -12   9   8       73.35       12.66    203.92 o 
 -11   9   8     3697.68     3622.84    669.47 o 
 -10   9   8      964.16      851.72    479.81 o 
  -9   9   8    10491.13    11316.78   1516.66 o 
  -8   9   8      766.05      424.75    229.46 o 
  -7   9   8     8111.55     8952.94    710.66 o 
  -6   9   8     2632.43     2072.97    333.23 o 
  -5   9   8    15887.91    15912.93    827.44 o 
  -4   9   8     1798.44     1837.68    273.05 o 
  -3   9   8     4786.82     4287.91    414.38 o 
  -2   9   8      417.51      282.20     74.49 o 
  -1   9   8     1159.37     1214.92    188.43 o 
   0   9   8      631.56      618.78    174.67 o 
   1   9   8       57.77     -200.64    200.64 o 
   2   9   8     6732.27     6211.08    537.18 o 
   3   9   8     8313.79     8329.26    433.33 o 
   4   9   8      140.51      171.01    135.05 o 
   5   9   8     5823.07     5337.51    434.72 o 
   6   9   8     2355.29     1867.27    506.55 o 
   7   9   8    14823.03    14145.15   1605.80 o 
   8   9   8      229.27      367.61    211.80 o 
   9   9   8     8642.82     8491.54   1799.45 o 
  10   9   8      459.00      919.93    587.51 o 
  11   9   8     2464.36     2943.60    872.55 o 
 -12  10   8      249.90      270.81    260.67 o 
 -11  10   8     3981.79     5006.67   1799.37 o 
 -10  10   8      535.36      678.17    361.75 o 
  -9  10   8      877.10     1032.70    348.67 o 
  -8  10   8     2266.65     2353.28    611.64 o 
  -7  10   8      295.20      113.65    161.53 o 
  -6  10   8      137.02      299.81    557.67 o 
  -5  10   8     7011.19     6849.41    572.20 o 
  -4  10   8     1892.78     2353.93    330.59 o 
  -3  10   8     3167.74     3003.68    407.73 o 
  -2  10   8      467.26      377.72    141.17 o 
  -1  10   8    14796.79    15625.87    584.76 o 
   0  10   8      670.06      558.90    181.50 o 
   1  10   8    14584.75    15749.76    902.94 o 
   2  10   8     1272.48     1307.84    154.83 o 
   3  10   8    13185.69    13687.77    584.56 o 
   4  10   8     5542.43     5365.25    417.68 o 
   5  10   8     3429.10     3212.17    350.47 o 
   7  10   8     1047.15     1262.99    444.15 o 
   8  10   8        2.32      -93.81    225.30 o 
   9  10   8       57.16     -170.99    562.09 o 
  10  10   8      146.58      428.55    534.61 o 
  11  10   8     1362.08     1295.19    709.16 o 
 -11  11   8     3662.81     2336.62    637.84 o 
 -10  11   8     1002.83      665.83    341.47 o 
  -9  11   8    14083.72    13703.06   1506.57 o 
  -8  11   8       59.64       -6.56    303.98 o 
  -7  11   8    12151.21    11267.65    828.10 o 
  -6  11   8        3.86      502.26    211.89 o 
  -5  11   8     9434.62     8978.62    662.11 o 
  -4  11   8      155.91      370.41    201.35 o 
  -3  11   8     2277.71     2354.55    305.24 o 
  -2  11   8      113.58       61.85     51.97 o 
  -1  11   8     6559.13     6193.60    301.62 o 
   0  11   8      169.77       67.14    137.87 o 
   1  11   8     1174.56     1768.90    315.64 o 
   2  11   8       28.74      -15.73     70.99 o 
   3  11   8     2299.30     2206.86    413.11 o 
   4  11   8       23.16      175.15    159.57 o 
   5  11   8    12879.32    13340.12    852.28 o 
   6  11   8      193.75       68.96    145.66 o 
   7  11   8     8697.38     9379.46    927.61 o 
   8  11   8       27.00     -110.08    239.27 o 
   9  11   8     8946.55    10203.58   1498.19 o 
  10  11   8       56.92      480.89    436.03 o 
 -11  12   8     3852.30     4963.79    697.64 o 
 -10  12   8      634.43      675.64    740.67 o 
  -9  12   8     2910.30     3475.84    525.96 o 
  -8  12   8       46.56      172.91    428.28 o 
  -7  12   8       50.35      185.22    185.19 o 
  -6  12   8      939.71     1016.17    277.51 o 
  -5  12   8     7574.40     7627.22   1014.06 o 
  -4  12   8       81.19     -139.51    206.17 o 
  -3  12   8     2815.03     2930.33    348.56 o 
  -2  12   8      463.78      343.56    124.41 o 
  -1  12   8     7988.40     8180.72    435.42 o 
   0  12   8     1148.95      966.59    113.38 o 
   1  12   8     6623.82     6776.24    349.44 o 
   2  12   8     1726.29     1774.16    219.09 o 
   3  12   8    18592.24    18724.38    857.77 o 
   4  12   8     4346.53     4154.02    470.88 o 
   5  12   8     5569.30     5930.19    583.33 o 
   6  12   8      263.55       39.19    343.45 o 
   7  12   8     1109.11      907.78    374.01 o 
   8  12   8        8.26     -226.85    330.65 o 
   9  12   8       91.09     -346.36    436.66 o 
  10  12   8       88.89     -261.51    463.90 o 
 -10  13   8       53.90       76.39    189.59 o 
  -9  13   8     8630.47     8099.28   1269.50 o 
  -8  13   8      669.44      518.33    426.39 o 
  -7  13   8     4318.03     4318.76   1017.33 o 
  -6  13   8      744.99      748.79    429.02 o 
  -5  13   8    10609.51    10588.44    761.81 o 
  -4  13   8      676.82      385.74    188.41 o 
  -3  13   8    15309.86    16366.78    825.35 o 
  -2  13   8      378.33      382.94    120.63 o 
  -1  13   8     2837.45     2799.54    212.15 o 
   0  13   8      180.23      221.85     72.09 o 
   1  13   8      697.79      546.86    136.99 o 
   2  13   8      614.95      889.27    200.62 o 
   3  13   8     9754.34    10323.40    668.16 o 
   4  13   8     4677.64     4055.58    467.83 o 
   5  13   8     7382.50     6032.03    613.85 o 
   6  13   8      815.78     1185.63    508.63 o 
   7  13   8     9636.97    11968.87   1263.67 o 
   8  13   8       66.55     -107.98    439.09 o 
   9  13   8     4263.11     5018.92   1053.29 o 
  -9  14   8     2882.57     3288.55    806.77 o 
  -8  14   8        1.22     -240.18    240.18 o 
  -7  14   8      135.01        2.75    470.81 o 
  -6  14   8      815.34      824.57    282.50 o 
  -5  14   8     1545.70     1439.23    301.83 o 
  -4  14   8      437.97      406.05    229.06 o 
  -3  14   8     9693.62    10614.92    695.72 o 
  -2  14   8        9.32      109.56     85.72 o 
  -1  14   8    25149.77    24235.17   1709.46 o 
   0  14   8      344.33      293.47     97.02 o 
   1  14   8    14353.12    13505.85    686.56 o 
   2  14   8     1149.22     1231.33    245.72 o 
   3  14   8     7167.41     6997.64   1095.63 o 
   4  14   8     1455.24      866.48    428.95 o 
   5  14   8     1599.32     2022.81    655.79 o 
   6  14   8      872.49      465.32    370.02 o 
   7  14   8        4.61      329.02    308.32 o 
   8  14   8      148.52      237.96    560.54 o 
  -8  15   8     2776.91     2659.81    655.34 o 
  -7  15   8    11525.00    12167.86   1332.99 o 
  -6  15   8      375.87      996.96    310.81 o 
  -5  15   8    11613.15    10941.73    800.55 o 
  -4  15   8       29.92       93.84    244.28 o 
  -3  15   8     1952.13     1506.29    303.28 o 
  -2  15   8      203.06      116.92     71.61 o 
  -1  15   8       84.01      155.31     81.14 o 
   0  15   8       54.56       22.35     76.14 o 
   1  15   8      163.14      182.18    320.02 o 
   2  15   8     1351.70     1712.12    571.30 o 
   3  15   8       25.10        8.83    266.73 o 
   4  15   8     1417.14      492.15    463.58 o 
   5  15   8     4970.74     5297.16    975.95 o 
   6  15   8      997.48     1212.29    642.47 o 
   7  15   8     5781.75     6823.73   1249.61 o 
  -7  16   8       15.22      104.79    265.10 o 
  -6  16   8      434.08      973.33    455.78 o 
  -5  16   8      495.13      523.45    359.37 o 
  -4  16   8      576.56      274.01    280.69 o 
  -3  16   8     3155.63     4127.19    786.67 o 
  -2  16   8     2683.29     2836.91    611.85 o 
  -1  16   8     6721.52     6592.25    652.63 o 
   0  16   8     1962.76     2231.81    322.94 o 
   1  16   8     6537.60     5769.41    540.26 o 
   2  16   8     1477.23     1646.73    572.04 o 
   3  16   8     3278.32     4021.49    931.52 o 
   4  16   8      760.65      553.74    450.03 o 
   5  16   8     1743.43     1987.73    692.99 o 
   6  16   8      713.04      201.30    305.78 o 
  -6  17   8     1737.77     1976.09    533.51 o 
  -5  17   8     2407.97     2012.56    635.52 o 
  -4  17   8     1985.16     2741.26    700.39 o 
  -3  17   8     1669.84     1715.52    502.57 o 
  -2  17   8      496.71      711.58    403.13 o 
  -1  17   8      641.10      142.91    259.70 o 
   0  17   8      114.60      124.07    235.91 o 
   1  17   8        0.80       59.46    279.69 o 
   2  17   8      455.64      579.45    238.55 o 
   3  17   8      689.88     1218.95    630.23 o 
   4  17   8      654.24      883.05    481.58 o 
   5  17   8     1370.29     1103.89    451.46 o 
  -4  18   8     1383.00     1872.42    596.25 o 
  -3  18   8     2718.96     1864.28    573.84 o 
  -2  18   8     3136.97     3064.37    731.39 o 
  -1  18   8     4875.84     4052.62    773.54 o 
   0  18   8     3250.65     3129.98    778.87 o 
   1  18   8     4125.30     3584.33    736.86 o 
   2  18   8     3370.27     2736.50    908.06 o 
   3  18   8     1554.43     1284.32    417.03 o 
  -9   0   9     6496.83     8558.19   1270.50 o 
  -7   0   9    26925.13    29347.02   1101.02 o 
  -5   0   9    12311.76    12962.63   1230.28 o 
  -3   0   9    22238.08    20838.41    721.22 o 
  -1   0   9    25608.69    24663.26    858.30 o 
   1   0   9     4831.43     4975.04    451.22 o 
   3   0   9      833.31      616.78    164.88 o 
   5   0   9     5187.88     4659.26    639.07 o 
   7   0   9     6466.66     5258.95    603.57 o 
   9   0   9     3280.92     2857.23    724.91 o 
  11   0   9     5699.22     6172.33   1126.73 o 
  13   0   9     3279.19     3206.20    894.30 o 
 -10   1   9     1052.67     1503.10    288.52 o 
  -9   1   9     2014.55     2633.81    287.11 o 
  -8   1   9       45.14       98.02    142.08 o 
  -7   1   9      425.34      400.58    210.89 o 
  -6   1   9      933.75      995.37    197.97 o 
  -5   1   9    12000.76    11724.64    467.33 o 
  -4   1   9     2801.66     2921.10    261.26 o 
  -3   1   9    18087.10    17775.56    473.96 o 
  -2   1   9     6894.77     6654.32    305.74 o 
  -1   1   9    29008.93    28219.04    651.50 o 
   0   1   9     6409.21     5625.11    314.65 o 
   1   1   9    57560.77    57971.02   1055.36 o 
   2   1   9       98.82       51.79    116.55 o 
   3   1   9     6350.53     5597.78    390.07 o 
   4   1   9     6547.74     7243.70    457.58 o 
   5   1   9    12517.89    13914.36    673.22 o 
   6   1   9     1831.46     1858.62    240.86 o 
   7   1   9       78.19      -45.88    144.46 o 
   8   1   9       60.19      478.87    241.21 o 
   9   1   9     1062.70     1192.63    389.76 o 
  10   1   9      537.64      535.75    329.68 o 
  11   1   9     3540.36     4086.29    654.71 o 
  12   1   9      187.49      -28.75    320.20 o 
  13   1   9     2484.09     2709.63    554.89 o 
 -11   2   9     3439.93     4371.94    742.12 o 
 -10   2   9       20.28      285.54    177.02 o 
  -9   2   9     2804.30     3008.42    324.06 o 
  -8   2   9     1348.72     1668.44    217.84 o 
  -7   2   9     8213.47     9610.79    451.27 o 
  -6   2   9      653.33      692.49    138.50 o 
  -5   2   9    15145.91    15359.84    570.37 o 
  -4   2   9     6254.70     6635.32    370.24 o 
  -3   2   9     6892.64     7098.71    272.71 o 
  -2   2   9     6605.23     6638.36    299.84 o 
  -1   2   9      442.90      448.97    109.09 o 
   0   2   9      834.68      572.70    117.01 o 
   1   2   9     2809.41     2851.45    420.01 o 
   2   2   9    16851.18    17228.24    620.23 o 
   3   2   9     1211.02     1181.31    187.71 o 
   4   2   9      365.09      442.33    128.47 o 
   5   2   9    18160.57    19781.03    806.48 o 
   6   2   9       27.79      210.83    155.76 o 
   7   2   9    15359.25    15891.27    729.75 o 
   8   2   9       19.78      216.19    220.58 o 
   9   2   9     9878.57    10981.25   1660.95 o 
  10   2   9       12.29     -122.38    288.11 o 
  11   2   9     3449.81     4515.06    716.94 o 
  12   2   9      673.91      538.86    307.86 o 
  13   2   9     1753.13     1416.31    548.19 o 
 -11   3   9     7122.65     7398.58    740.52 o 
 -10   3   9     1420.22     1105.27    250.43 o 
  -9   3   9     3332.62     3868.71    342.94 o 
  -8   3   9      739.22     1067.83    196.32 o 
  -7   3   9       22.82      -37.62    125.39 o 
  -6   3   9      602.56      656.97    130.52 o 
  -5   3   9     7081.17     6923.16    374.51 o 
  -4   3   9      874.89      778.66    135.03 o 
  -3   3   9     2451.62     2460.11    161.95 o 
  -2   3   9     2812.14     2650.51    175.69 o 
  -1   3   9    56861.72    55677.23    910.73 o 
   0   3   9    17624.83    18707.40    810.81 o 
   1   3   9    56232.12    56180.99    975.12 o 
   2   3   9       38.60       37.45     80.30 o 
   3   3   9    34549.38    34394.85    932.72 o 
   4   3   9     6875.40     7362.48    474.59 o 
   5   3   9     6610.66     7260.11    496.35 o 
   6   3   9      447.22      124.10    121.96 o 
   7   3   9      437.19      459.00    166.09 o 
   8   3   9       48.91       60.65    220.09 o 
   9   3   9      768.77     1045.19    325.72 o 
  10   3   9     1649.80     1551.64    448.39 o 
  11   3   9      993.27      430.13    657.80 o 
  12   3   9      184.40     -101.64    357.26 o 
  13   3   9     1008.80     1579.09    501.34 o 
 -12   4   9      474.77      969.61    454.75 o 
 -11   4   9     1467.43     1768.69    298.81 o 
 -10   4   9      191.10      710.79    390.51 o 
  -9   4   9     6453.57     6748.23    447.32 o 
  -8   4   9     2969.28     3221.61    279.46 o 
  -7   4   9    21674.31    22597.28    660.75 o 
  -6   4   9     6959.34     7359.12    384.11 o 
  -5   4   9    30539.70    32448.92   1489.55 o 
  -4   4   9    12057.22    12041.94    460.96 o 
  -3   4   9     2604.87     2651.55    157.72 o 
  -2   4   9     2858.44     2582.60    159.31 o 
  -1   4   9     6164.27     5376.79    281.56 o 
   0   4   9        5.15       47.00     66.04 o 
   1   4   9      107.66       77.18     76.02 o 
   2   4   9      986.00     1059.04    151.37 o 
   3   4   9       61.64      -21.00     93.39 o 
   4   4   9      912.32     1092.72    207.14 o 
   5   4   9    12552.78    13157.24    589.22 o 
   6   4   9     1288.46     1218.75    207.73 o 
   7   4   9     9382.31    10346.00    673.06 o 
   8   4   9     2906.23     3275.25    404.86 o 
   9   4   9     4797.49     4777.81    524.05 o 
  10   4   9      953.84     1085.37    385.94 o 
  11   4   9     1717.93     1755.34    450.95 o 
  12   4   9     1481.03     2128.46    590.51 o 
 -13   5   9     3695.35     4389.38    640.50 o 
 -12   5   9     3429.14     3099.58    708.85 o 
 -11   5   9     5541.26     5605.18    791.72 o 
 -10   5   9      860.15      715.90    171.53 o 
  -9   5   9     3870.31     4072.18    307.73 o 
  -8   5   9       60.96      121.65     87.27 o 
  -7   5   9      358.34      506.59    104.41 o 
  -6   5   9     1028.21      910.29    133.16 o 
  -5   5   9     9712.91     9918.98    473.23 o 
  -4   5   9    15441.89    15507.47    483.64 o 
  -3   5   9    13710.54    13772.51    370.79 o 
  -2   5   9     2313.57     1982.66    158.78 o 
  -1   5   9    12047.09    10576.37    560.32 o 
   0   5   9     6283.87     5823.47    456.91 o 
   1   5   9    12723.23    12875.59    772.58 o 
   2   5   9    33293.79    33401.54    751.08 o 
   3   5   9    14281.33    14145.72    684.56 o 
   4   5   9    11337.08    10789.39    563.73 o 
   5   5   9      276.99      158.86    146.76 o 
   6   5   9      163.42      297.39    145.85 o 
   7   5   9       44.45      -12.16    228.12 o 
   8   5   9     2288.63     2175.15    469.32 o 
   9   5   9      263.45      395.12    208.55 o 
  10   5   9        8.10     -346.14    346.14 o 
  11   5   9     1449.88     1304.61    459.58 o 
  12   5   9     1052.90      915.40    467.03 o 
 -13   6   9      342.51      690.37    319.88 o 
 -12   6   9      974.05     1303.25    846.45 o 
 -11   6   9      933.11      965.91    199.40 o 
 -10   6   9     4348.15     4302.31    873.21 o 
  -9   6   9     8600.18     7726.94    394.09 o 
  -8   6   9     5305.24     5212.95    351.71 o 
  -7   6   9     8435.58     7631.87    444.75 o 
  -6   6   9     5746.38     4824.54    307.83 o 
  -5   6   9    13715.66    14284.95    710.77 o 
  -4   6   9     5282.19     5755.48    414.83 o 
  -3   6   9     1056.45      943.59    155.41 o 
  -2   6   9     3127.28     2724.54    277.35 o 
  -1   6   9     2837.83     2727.70    288.65 o 
   0   6   9      106.84      170.48    341.23 o 
   1   6   9      486.70      510.94    165.44 o 
   2   6   9       32.55      175.08    141.44 o 
   3   6   9      880.43     1079.88    218.73 o 
   4   6   9     1437.66     1370.63    230.83 o 
   5   6   9    12495.34    12819.17    541.50 o 
   6   6   9     1337.71     1254.54    199.80 o 
   7   6   9     7489.41     8647.84    729.76 o 
   8   6   9     6752.28     7691.30    590.09 o 
   9   6   9     9375.00     8718.20    858.60 o 
  10   6   9     1791.05     1596.27    734.00 o 
  11   6   9     3174.12     2730.34    515.80 o 
  12   6   9      281.49      -13.78    299.26 o 
 -13   7   9      793.97     1434.34    436.57 o 
 -12   7   9     2374.71     3354.62    540.58 o 
 -11   7   9     2539.78     2672.76    489.33 o 
 -10   7   9     2927.64     2338.66    543.26 o 
  -9   7   9     1384.35      974.41    227.49 o 
  -8   7   9     1499.79      937.06    223.39 o 
  -7   7   9       58.78      -59.53    211.43 o 
  -6   7   9      211.43      138.11    116.32 o 
  -5   7   9     4534.40     4275.57    329.76 o 
  -4   7   9     4709.91     4871.70    390.56 o 
  -3   7   9     4760.48     5173.82    678.75 o 
  -2   7   9     8435.36     7978.28    408.32 o 
  -1   7   9    11965.84    11592.63    591.59 o 
   0   7   9    24452.70    23666.06    931.83 o 
   1   7   9     6057.60     5960.03    510.20 o 
   2   7   9    24680.90    24782.88   1094.90 o 
   3   7   9      357.99      279.47    193.60 o 
   4   7   9     7593.21     6886.83    642.10 o 
   5   7   9     5361.11     5196.14    353.20 o 
   6   7   9      694.50      805.90    147.48 o 
   7   7   9      354.85      422.84    233.34 o 
   8   7   9       48.82      266.40    215.17 o 
   9   7   9      378.44      119.00    239.54 o 
  10   7   9      700.25     1241.33    724.34 o 
  11   7   9      529.01      369.14    392.32 o 
  12   7   9      790.93     1026.56    367.81 o 
 -12   8   9     1351.87      844.21    818.67 o 
 -11   8   9      519.33      589.48    301.68 o 
 -10   8   9     4278.03     5298.19   1001.53 o 
  -9   8   9     2625.94     2684.30    364.50 o 
  -8   8   9     5846.03     5742.61    476.64 o 
  -7   8   9     7809.50     7553.15    516.57 o 
  -6   8   9    14066.47    13413.79    628.18 o 
  -5   8   9      719.15      207.66    481.89 o 
  -4   8   9     9972.34    10027.28    743.84 o 
  -3   8   9     4241.55     5033.00    699.65 o 
  -2   8   9     2316.46     1785.61    341.94 o 
  -1   8   9      489.88      413.36    135.00 o 
   0   8   9       20.76      130.27    166.63 o 
   1   8   9       10.66      105.13    143.52 o 
   2   8   9       74.51      272.84    252.60 o 
   3   8   9       24.47       47.94    141.99 o 
   4   8   9    15413.12    16432.95    665.20 o 
   5   8   9     1969.75     1939.17    339.04 o 
   6   8   9     6237.48     6892.43    770.51 o 
   7   8   9     3521.99     5138.90    907.83 o 
   8   8   9     7347.55     7079.69    748.76 o 
   9   8   9     2520.16     1836.94   1035.81 o 
  10   8   9     4348.83     4683.14   1000.62 o 
  11   8   9     1032.52     1514.74    702.47 o 
 -12   9   9     4247.69     4515.36    665.25 o 
 -11   9   9     1495.62     1704.26    416.82 o 
 -10   9   9     2221.76     2111.78   1268.18 o 
  -9   9   9      103.09      267.99    230.14 o 
  -8   9   9     1012.86     1147.25    259.86 o 
  -7   9   9      517.27      896.63    278.33 o 
  -6   9   9     1763.26     1867.21    327.57 o 
  -5   9   9       16.95      -67.75    157.51 o 
  -4   9   9     9329.90     9070.77    565.38 o 
  -3   9   9      531.87      426.25    219.40 o 
  -2   9   9     8234.70     7104.18   1094.42 o 
  -1   9   9     7616.66     7758.93    421.44 o 
   0   9   9    15404.45    15648.24    650.19 o 
   1   9   9      707.82      926.50    255.08 o 
   2   9   9    12431.59    11898.12    809.84 o 
   3   9   9       66.58      267.22    197.56 o 
   4   9   9    11847.68    10850.94    551.32 o 
   5   9   9     5740.35     5241.71    573.04 o 
   6   9   9      699.77      580.44    151.90 o 
   7   9   9      790.46     1075.81    529.07 o 
   8   9   9       37.31      -57.69    624.93 o 
   9   9   9      133.76     1363.34    611.92 o 
  10   9   9      109.15     -111.42    381.52 o 
  11   9   9      129.76      642.33    601.18 o 
 -12  10   9     1064.63      814.70    329.31 o 
 -11  10   9      627.71      664.24    307.47 o 
 -10  10   9     2834.35     2839.28   1095.10 o 
  -9  10   9     1662.12     1226.24    311.63 o 
  -8  10   9    18949.73    18651.35   1103.55 o 
  -7  10   9     3059.93     2284.54    378.32 o 
  -6  10   9    14011.46    12967.00   1338.02 o 
  -5  10   9      390.85      508.06    381.74 o 
  -4  10   9    16027.76    15593.42   1709.82 o 
  -3  10   9     2927.31     2651.16    538.53 o 
  -2  10   9     3676.87     2648.94    790.36 o 
  -1  10   9        5.78      102.05     93.17 o 
   0  10   9        3.07       38.84    127.29 o 
   1  10   9     1127.81     1654.14    325.26 o 
   2  10   9      756.80      636.31    179.32 o 
   3  10   9     2749.28     2916.77    241.53 o 
   4  10   9     3144.90     3095.62    355.75 o 
   5  10   9     4708.81     4718.25    488.26 o 
   6  10   9     6339.93     5743.90    601.94 o 
   7  10   9       15.83     -291.50    291.50 o 
   8  10   9     8911.61     8885.49   1845.05 o 
   9  10   9       86.78     1030.09    579.01 o 
  10  10   9     3545.31     2838.78    770.26 o 
  11  10   9       78.10     1610.66    786.57 o 
 -11  11   9        0.58     -276.87    276.87 o 
 -10  11   9     3171.37     3532.16    744.95 o 
  -9  11   9        3.36     -207.09    207.09 o 
  -8  11   9      285.84      392.80    399.99 o 
  -7  11   9       16.21     -265.61    347.35 o 
  -6  11   9     1192.83     1213.96    270.88 o 
  -5  11   9      258.66      -51.01    338.23 o 
  -4  11   9     7797.96     6789.95    542.75 o 
  -3  11   9     1004.21      848.73    164.32 o 
  -2  11   9     6785.90     3025.09    770.96 o 
  -1  11   9        6.26       27.23    335.78 o 
   0  11   9     7571.83     6752.94    913.46 o 
   1  11   9        2.08      141.62    289.69 o 
   2  11   9     4450.70     5054.19    842.95 o 
   3  11   9     6037.33     5079.87    367.39 o 
   4  11   9    17510.52    15452.42    779.19 o 
   5  11   9     3074.46     2395.26    350.68 o 
   6  11   9     5513.71     3130.40    769.68 o 
   7  11   9       37.24      173.59    300.85 o 
   8  11   9        0.26     -179.79    442.78 o 
   9  11   9       63.14      -42.15    391.29 o 
  10  11   9      835.29     1931.39    712.57 o 
 -10  12   9     5058.61     4979.28    661.38 o 
  -9  12   9      331.96      497.31    251.02 o 
  -8  12   9    10296.79     9984.28    839.70 o 
  -7  12   9      934.54      541.79    225.06 o 
  -6  12   9     4500.81     4492.97    540.51 o 
  -5  12   9     1164.87     1337.17    294.18 o 
  -4  12   9    11979.50    11500.42    699.82 o 
  -3  12   9        7.73       22.65     96.58 o 
  -2  12   9     3295.69     1533.22    188.30 o 
  -1  12   9     1826.86     1650.81    249.53 o 
   0  12   9     3508.14     3769.05    699.19 o 
   1  12   9      107.02      840.91    496.90 o 
   2  12   9     2072.15     2784.56    687.75 o 
   3  12   9       37.47       -5.92     78.44 o 
   4  12   9     7300.95     6896.73    832.15 o 
   5  12   9      607.50      616.44    327.58 o 
   6  12   9    14886.36    18932.82   1847.31 o 
   7  12   9        6.59       81.07    485.63 o 
   8  12   9     7677.69     8822.53   1401.46 o 
   9  12   9      236.38      482.23    439.99 o 
 -10  13   9     2633.90     3019.74    987.12 o 
  -9  13   9     1401.18      311.07    769.85 o 
  -8  13   9      326.69      348.37    351.17 o 
  -7  13   9      332.82      388.23    432.25 o 
  -6  13   9        4.55     -123.03    224.17 o 
  -5  13   9       25.19        3.64    165.58 o 
  -4  13   9      842.63      972.92    231.50 o 
  -3  13   9     2567.25     2360.32    707.30 o 
  -1  13   9      114.57      162.21     79.75 o 
   0  13   9    27992.32    28120.96   1939.81 o 
   1  13   9       26.26      397.14    281.06 o 
   2  13   9     2036.09     1770.50    580.13 o 
   3  13   9      236.41      208.64    117.47 o 
   4  13   9    12883.67    11661.41   1478.49 o 
   5  13   9       84.05      191.01    555.14 o 
   6  13   9     2684.24     3230.52    805.12 o 
   7  13   9      251.35     -307.88    307.88 o 
   8  13   9      184.16     1266.87    652.18 o 
   9  13   9      368.07      804.96    440.60 o 
  -9  14   9      943.64      857.79    488.97 o 
  -8  14   9    14469.87    14285.05   1506.01 o 
  -7  14   9      797.37      708.93    332.57 o 
  -6  14   9    11861.99    12348.70    863.70 o 
  -5  14   9      405.44      524.35    232.50 o 
  -4  14   9     8608.51     9007.50   1067.53 o 
  -3  14   9       60.24     -119.55    119.55 o 
  -1  14   9     2138.81     1652.58    176.52 o 
   0  14   9       53.27       74.61    219.96 o 
   1  14   9      575.69      405.50    334.64 o 
   2  14   9     2654.21     2334.68    661.43 o 
   3  14   9      438.73      442.62    334.22 o 
   4  14   9     3087.20     4329.01    889.31 o 
   5  14   9      847.69      337.98    293.15 o 
   6  14   9     3854.41     4797.47   1021.83 o 
   7  14   9     1062.89      989.19    342.99 o 
   8  14   9     3774.10     4457.23   1084.69 o 
  -8  15   9      465.34      151.96    284.92 o 
  -7  15   9      521.95      318.16    287.01 o 
  -6  15   9      191.74      -28.42    244.41 o 
  -5  15   9       73.43      935.32    426.62 o 
  -4  15   9     1414.36      873.03    389.12 o 
  -3  15   9     3217.53     3286.31    667.06 o 
  -2  15   9     5887.58     6402.07    974.21 o 
  -1  15   9       93.83       -4.77     95.18 o 
   0  15   9     9557.41     7137.11   1656.11 o 
   1  15   9      681.73     1014.50    430.63 o 
   2  15   9     7111.98     9476.50   1323.09 o 
   3  15   9      284.77      744.55    519.13 o 
   4  15   9     2264.58     1776.84    654.85 o 
   5  15   9     1124.03     1059.90    567.16 o 
   6  15   9      780.60      405.76    551.51 o 
   7  15   9     1213.73     1120.20    464.19 o 
  -7  16   9     3079.06     3898.53    811.42 o 
  -6  16   9     8149.17     8488.68   1170.57 o 
  -5  16   9      815.81     1428.32    522.73 o 
  -4  16   9     5005.17     4873.44    862.67 o 
  -3  16   9      903.53      793.19    428.77 o 
  -2  16   9      986.00     1380.03    505.88 o 
  -1  16   9      102.56      118.90    265.96 o 
   0  16   9      419.62      229.83    291.80 o 
   1  16   9      311.47      300.32    272.77 o 
   2  16   9      711.66      261.00    288.41 o 
   3  16   9      113.88      119.23    391.21 o 
   4  16   9      950.98      353.27    323.76 o 
   5  16   9     1415.35     1782.56    651.65 o 
   6  16   9     4411.54     4114.34    976.57 o 
  -5  17   9       98.73      445.28    387.76 o 
  -4  17   9      893.59      604.35    336.41 o 
  -3  17   9      870.37      521.74    309.78 o 
  -2  17   9     3836.90     3910.30    841.38 o 
  -1  17   9     3037.73     3109.04    758.12 o 
   0  17   9     4923.63     3967.49    841.21 o 
   1  17   9     2053.70     1968.51    345.29 o 
   2  17   9     3870.08     3316.75    866.88 o 
   3  17   9     1997.19     1553.88    611.82 o 
   4  17   9     2713.49     2966.86    867.49 o 
  -3  18   9     2418.36     2320.27    621.34 o 
  -2  18   9     1480.44     1116.54    563.58 o 
  -1  18   9      498.43      277.25    316.73 o 
   0  18   9       25.82     -218.53    347.81 o 
   1  18   9      131.66      406.74    395.21 o 
   2  18   9        7.31        3.06    361.53 o 
 -12   0  10     7934.86     8756.79    973.18 o 
 -10   0  10     5118.87     6091.85    753.34 o 
  -8   0  10     1100.72      832.12    332.64 o 
  -6   0  10     4042.19     4347.98    441.78 o 
  -4   0  10    10867.97    10950.36    852.00 o 
  -2   0  10    11268.24    11420.93    598.49 o 
   0   0  10    31522.24    28671.58   1045.73 o 
   2   0  10    26172.61    27820.08   1151.53 o 
   4   0  10     1963.65     2398.01    340.51 o 
   6   0  10     5142.36     4890.90    556.86 o 
   8   0  10     1675.25     2229.09    577.35 o 
  10   0  10     1942.59     2001.58    688.53 o 
  12   0  10     6382.72     7490.53   1340.96 o 
 -13   1  10        0.55       62.97    407.70 o 
 -12   1  10     2959.70     3689.08    465.72 o 
 -11   1  10       71.34       97.79    316.89 o 
 -10   1  10     7234.46     8170.68    630.26 o 
  -9   1  10      323.92      178.41    146.30 o 
  -8   1  10     5861.42     6298.40    399.01 o 
  -7   1  10     1511.38     1736.76    216.24 o 
  -6   1  10    42052.95    45679.20    983.81 o 
  -5   1  10      204.76      357.27    131.13 o 
  -4   1  10    17349.00    18584.43    664.82 o 
  -3   1  10     2221.57     2273.26    190.52 o 
  -2   1  10     7519.81     7610.43    346.84 o 
  -1   1  10     4944.42     4706.87    288.31 o 
   0   1  10       32.74      -79.69     79.69 o 
   1   1  10      749.66      735.49    144.78 o 
   2   1  10     2773.09     3173.81    325.33 o 
   3   1  10      272.63      173.28    109.95 o 
   4   1  10    17861.98    19163.08    673.68 o 
   5   1  10     3689.10     3165.61    298.54 o 
   6   1  10    17735.54    17423.46    727.13 o 
   7   1  10      213.99      213.97    196.23 o 
   8   1  10     4769.90     4907.00    626.22 o 
   9   1  10       76.48       22.80    255.61 o 
  10   1  10     5253.46     6174.04    739.05 o 
  11   1  10       35.58      206.39    300.96 o 
  12   1  10      185.79      375.16    496.04 o 
 -13   2  10      735.59      902.42    256.58 o 
 -12   2  10     7980.39     8078.34    730.38 o 
 -11   2  10     1738.59     1758.03    393.11 o 
 -10   2  10     3030.98     3890.18    427.67 o 
  -9   2  10      586.66      542.72    259.01 o 
  -8   2  10       96.60      198.10    139.01 o 
  -7   2  10      292.55      350.74    209.96 o 
  -6   2  10       38.28      -48.44    283.89 o 
  -5   2  10     3810.91     4094.77    316.23 o 
  -4   2  10      265.15       93.76    106.83 o 
  -3   2  10     2387.56     2392.92    178.18 o 
  -2   2  10    26219.82    26119.63    632.84 o 
  -1   2  10     6534.30     7085.51    351.28 o 
   0   2  10    16824.96    16474.05    562.73 o 
   1   2  10     5374.24     5384.87    347.04 o 
   2   2  10    36137.20    36690.66    839.42 o 
   3   2  10     4262.89     4636.64    453.77 o 
   4   2  10    33548.71    35316.20    919.63 o 
   5   2  10      397.25      588.35    163.53 o 
   6   2  10     4758.05     4678.42    385.40 o 
   7   2  10      336.69      376.88    209.80 o 
   8   2  10     1858.60     1520.12    502.62 o 
   9   2  10      551.73      137.18    269.96 o 
  10   2  10     1958.15     2062.65    462.15 o 
  11   2  10      494.40      523.47    332.99 o 
  12   2  10     1650.33     1739.76    494.80 o 
 -13   3  10      296.83      483.52    212.57 o 
 -12   3  10     1209.19     1256.14    302.99 o 
 -11   3  10     1509.87     1686.44    297.14 o 
 -10   3  10     6726.73     7573.91    575.89 o 
  -9   3  10       22.27       46.13    273.41 o 
  -8   3  10    12718.69    13009.37    563.35 o 
  -7   3  10     3870.77     3847.94    303.76 o 
  -6   3  10    17892.30    20658.38    663.19 o 
  -5   3  10     6555.23     5697.94    365.17 o 
  -4   3  10    22488.03    23608.87    710.93 o 
  -3   3  10     5099.71     5407.25    249.59 o 
  -2   3  10     5125.23     5138.68    245.90 o 
  -1   3  10      125.14      201.96     85.76 o 
   0   3  10      209.33       79.10     90.15 o 
   1   3  10     1644.85     1918.72    206.73 o 
   2   3  10     4837.67     4693.14    332.79 o 
   3   3  10     8135.65     8381.14    478.31 o 
   4   3  10     6790.49     6191.23    449.43 o 
   5   3  10      127.16      238.82    116.52 o 
   6   3  10    22391.12    22862.86    840.35 o 
   7   3  10      639.67      603.09    444.44 o 
   8   3  10     6994.47     7510.10    735.48 o 
   9   3  10     3486.15     4418.68    648.70 o 
  10   3  10     3135.34     3598.90    583.87 o 
  11   3  10        8.72      250.60    360.04 o 
  12   3  10     1021.32     1223.15    517.35 o 
 -13   4  10     1553.30     1756.87    560.88 o 
 -12   4  10     5585.14     5445.42    582.81 o 
 -11   4  10     1168.68     1097.87    449.58 o 
 -10   4  10     1215.84     1206.75    222.87 o 
  -9   4  10      406.56      335.64    134.42 o 
  -8   4  10      593.60      527.29    159.69 o 
  -7   4  10      119.94      173.33    105.00 o 
  -6   4  10      378.50      439.52    116.20 o 
  -5   4  10     1611.61     1570.54    195.90 o 
  -4   4  10     4882.72     5314.95    330.19 o 
  -3   4  10     2328.76     2230.66    157.88 o 
  -2   4  10    11410.93    10762.84    336.74 o 
  -1   4  10     4335.40     3975.32    332.02 o 
   0   4  10    23101.87    22651.24    939.60 o 
   1   4  10     9138.40     8729.33    409.09 o 
   2   4  10     3479.93     3916.00    297.45 o 
   3   4  10     5141.65     5216.00    381.29 o 
   4   4  10    10332.74    10295.75    570.09 o 
   5   4  10     6264.97     5896.25    372.43 o 
   6   4  10     2851.06     2743.79    437.74 o 
   7   4  10       16.41       91.11    246.07 o 
   8   4  10        2.22      276.97    355.38 o 
   9   4  10      233.43      384.27    257.08 o 
  10   4  10      798.12      833.68    390.81 o 
  11   4  10     1009.76      255.00    545.55 o 
  12   4  10     1289.27     1630.03    492.62 o 
 -13   5  10      469.70     1575.64    562.95 o 
 -12   5  10      232.36      677.62    402.19 o 
 -11   5  10     1952.01     1463.98    266.34 o 
 -10   5  10     8224.15     8092.41   1138.08 o 
  -9   5  10     5587.24     5797.15    448.61 o 
  -8   5  10    19875.61    21883.33    916.61 o 
  -7   5  10      714.54      752.18    208.90 o 
  -6   5  10     8820.35     9240.64    433.39 o 
  -5   5  10     4467.85     4553.86    294.57 o 
  -4   5  10     8514.15     8361.86    382.28 o 
  -3   5  10    11207.50    11260.68    320.79 o 
  -2   5  10     8368.74     7668.74    296.37 o 
  -1   5  10      144.34       35.30    124.69 o 
   0   5  10      202.42      239.74    140.98 o 
   1   5  10       95.25       49.59    143.94 o 
   2   5  10     3358.26     3173.33    250.26 o 
   3   5  10      758.64     1006.84    231.83 o 
   4   5  10      559.05      412.08    120.22 o 
   5   5  10     4992.55     5106.12    468.73 o 
   6   5  10    11337.24    11558.80    740.36 o 
   7   5  10     1800.97     1549.70    403.11 o 
   8   5  10     2994.18     3205.84    470.58 o 
   9   5  10     4184.16     4155.78    633.64 o 
  10   5  10     5448.46     5855.91    757.86 o 
  11   5  10      370.48      953.19    398.74 o 
  12   5  10     1562.06     1360.77    512.78 o 
 -13   6  10     3923.98     3896.84    813.56 o 
 -12   6  10     2393.46     2069.18    639.10 o 
 -11   6  10     1947.42     1747.57    595.51 o 
 -10   6  10      345.48      100.10    134.97 o 
  -9   6  10      519.78      393.61    121.51 o 
  -8   6  10      725.45      728.30    131.72 o 
  -7   6  10     3264.90     2861.67    231.00 o 
  -6   6  10      343.37      272.02    154.50 o 
  -5   6  10     2208.29     1953.57    170.25 o 
  -4   6  10     1030.38      985.69    183.92 o 
  -3   6  10    10386.84    10367.98    323.81 o 
  -2   6  10    21455.61    20386.48    660.79 o 
  -1   6  10    17789.53    18423.74    788.99 o 
   0   6  10    27264.51    28380.93   1067.25 o 
   1   6  10     5394.72     5131.86    495.70 o 
   2   6  10      227.34      205.54    229.93 o 
   3   6  10     6385.48     6951.97    365.20 o 
   4   6  10     7954.25     7482.75    477.05 o 
   5   6  10     5109.88     5391.61    391.91 o 
   6   6  10     3698.48     3968.06    542.64 o 
   7   6  10      250.73      435.59    362.03 o 
   8   6  10      484.87      412.78    200.50 o 
   9   6  10       58.95       73.93    196.17 o 
  10   6  10      262.59      356.70    335.21 o 
  11   6  10      265.09      410.11    477.04 o 
  12   6  10     1138.99     1267.05    403.61 o 
 -12   7  10      102.43        4.01    222.55 o 
 -11   7  10     1873.96     2225.99    617.92 o 
 -10   7  10     1413.40     1645.60    410.89 o 
  -9   7  10    14010.00    14636.86   1250.50 o 
  -8   7  10    12990.74    12157.08    686.93 o 
  -7   7  10     7122.43     7055.51    619.44 o 
  -6   7  10     7913.91     8235.95    721.15 o 
  -5   7  10     7284.40     7384.94    659.78 o 
  -4   7  10     2021.99     2310.07    280.76 o 
  -2   7  10      455.70      346.93    133.78 o 
  -1   7  10      944.13     1032.61    201.51 o 
   0   7  10        9.87       -0.03    201.38 o 
   1   7  10       17.98        6.66    126.06 o 
   2   7  10       76.48      191.15    145.60 o 
   3   7  10     4491.27     4593.03    419.44 o 
   4   7  10     1777.89     1714.72    274.26 o 
   5   7  10     7757.00     8742.78    662.40 o 
   6   7  10     1646.84     1578.07    293.37 o 
   7   7  10    12293.45    13775.95   1510.98 o 
   8   7  10     3171.85     2679.09    379.56 o 
   9   7  10     4712.42     3688.01    457.87 o 
  10   7  10     3811.80     3642.77   1119.30 o 
  11   7  10      885.91      133.16    305.61 o 
 -12   8  10     1800.66     1934.94   1061.92 o 
 -11   8  10     1090.28     1401.69    478.63 o 
 -10   8  10      335.35      505.58    269.59 o 
  -9   8  10     1917.56     1972.74    324.11 o 
  -8   8  10      463.11      525.16    191.97 o 
  -7   8  10     2080.23     2173.82    293.60 o 
  -6   8  10        3.44      -33.86    138.24 o 
  -5   8  10      354.67       24.41    226.08 o 
  -4   8  10     3062.12     2924.63    581.55 o 
  -3   8  10    14609.45    14230.42   1195.57 o 
  -2   8  10      416.46      231.32     87.55 o 
  -1   8  10    17512.75    17897.96    659.37 o 
   0   8  10     2648.55     2375.47    260.62 o 
   1   8  10     8311.21     8181.64    612.86 o 
   2   8  10      311.59      143.64    212.30 o 
   3   8  10    11187.77    11263.53    663.21 o 
   4   8  10     6276.71     7140.06    880.26 o 
   5   8  10     8859.84     9813.04   1252.21 o 
   6   8  10      430.07      401.76    185.02 o 
   7   8  10       78.82      434.43    329.11 o 
   8   8  10       18.48      478.86    643.16 o 
   9   8  10      140.11      -67.29    442.57 o 
  10   8  10      384.45      834.25    452.21 o 
  11   8  10      346.88      477.13    465.71 o 
 -12   9  10       94.85      626.00    307.38 o 
 -11   9  10     1540.75     1353.22    386.83 o 
 -10   9  10      719.99      586.91    325.80 o 
  -9   9  10    11711.53    11828.48    737.37 o 
  -8   9  10     2521.56     2414.40    571.74 o 
  -7   9  10     9571.70     9278.65    737.97 o 
  -6   9  10     1136.10      910.01    360.96 o 
  -5   9  10    19040.32    19904.36   1460.56 o 
  -4   9  10     5062.54     5841.57    818.56 o 
  -3   9  10     7244.94     6481.06    835.08 o 
  -2   9  10     1423.64     1178.64    149.00 o 
  -1   9  10     1782.09     1778.81    210.22 o 
   0   9  10      106.79     -103.28    103.28 o 
   1   9  10      618.22      777.82    157.52 o 
   2   9  10      282.54       42.88    111.85 o 
   3   9  10      927.12      636.97    493.12 o 
   4   9  10     4353.80     4482.93    841.09 o 
   5   9  10     4375.17     4513.25    458.67 o 
   6   9  10     1020.33      721.00    404.76 o 
   7   9  10     7362.90     7378.51   1130.43 o 
   8   9  10      892.04     1216.06    307.26 o 
   9   9  10     7985.33     8425.72   1377.11 o 
  10   9  10      314.36     -255.17    448.33 o 
  11   9  10     2432.88     2473.57    861.68 o 
 -11  10  10     1830.95     1641.18    401.17 o 
 -10  10  10       28.20     -208.16    208.16 o 
  -9  10  10     2400.31     2231.50    436.50 o 
  -8  10  10        3.89       82.35    275.21 o 
  -7  10  10       13.12     -213.21    251.69 o 
  -6  10  10     1572.61     1544.97    290.64 o 
  -5  10  10     1219.59     1009.23    261.79 o 
  -4  10  10     2032.01     1728.82    472.54 o 
  -3  10  10    13559.02    14422.40   1271.92 o 
  -2  10  10       50.07       83.84    149.00 o 
  -1  10  10    24596.27    23615.80    931.88 o 
   0  10  10     1340.63     1307.54    268.31 o 
   1  10  10     9825.86     9613.21    790.68 o 
   2  10  10      110.99      144.87    382.94 o 
   3  10  10     4679.55     4457.92    854.94 o 
   4  10  10      278.47      102.10    284.91 o 
   5  10  10     3413.10     3583.18    421.26 o 
   6  10  10        1.13       67.35    188.41 o 
   7  10  10      855.13     1424.75    377.75 o 
   8  10  10       48.67     -408.54    490.66 o 
   9  10  10      476.63     1356.11    619.26 o 
  10  10  10       11.01     -676.84    676.84 o 
 -11  11  10     3378.18     3567.81    600.79 o 
 -10  11  10      189.28      598.70    317.74 o 
  -9  11  10     5259.34     4362.69   1452.51 o 
  -8  11  10       41.59       45.61    574.22 o 
  -7  11  10    16402.37    14930.07    981.66 o 
  -6  11  10     1861.70     1712.27    309.48 o 
  -5  11  10    11023.59    11091.69    698.11 o 
  -4  11  10      549.13      348.46    221.94 o 
  -3  11  10     8254.42     8976.63   1066.72 o 
  -2  11  10      726.34      243.45    209.44 o 
  -1  11  10      611.09      391.21    203.08 o 
   0  11  10      645.91      456.30    169.05 o 
   1  11  10       26.17      371.46    142.37 o 
   2  11  10      739.42      293.14    212.56 o 
   3  11  10     1368.41     1546.86    512.06 o 
   4  11  10      361.31      240.37    107.00 o 
   5  11  10     9933.64     8893.65    771.19 o 
   6  11  10      100.78      391.14    313.62 o 
   7  11  10     5036.44     6532.05    807.29 o 
   8  11  10       37.62       66.61    389.20 o 
   9  11  10     8688.02    10507.26   1557.79 o 
  10  11  10      194.90     1047.70    672.99 o 
 -10  12  10      330.24     -158.15    212.54 o 
  -9  12  10     1818.95     1092.93    683.06 o 
  -8  12  10      287.05      572.36    256.40 o 
  -7  12  10       20.59      313.27    212.44 o 
  -6  12  10      914.34     1268.33    487.00 o 
  -5  12  10       51.74      206.04    160.18 o 
  -4  12  10     1022.82     1110.45    283.15 o 
  -3  12  10     7954.24     6871.23    919.29 o 
  -2  12  10       92.56       67.39     31.02 o 
  -1  12  10     8419.72     7009.60   1214.50 o 
   0  12  10      399.18      365.29    165.01 o 
   1  12  10    13657.12    15101.77   1512.09 o 
   2  12  10       13.75      697.19    322.95 o 
   3  12  10    11012.45    11865.69   1415.01 o 
   4  12  10      574.43      573.83    440.92 o 
   5  12  10     6192.36     6153.83   1052.62 o 
   6  12  10      545.60     -275.32    406.77 o 
   7  12  10      342.54      804.36    373.70 o 
   8  12  10      147.21     1219.75    648.13 o 
   9  12  10       34.88      981.25    499.27 o 
  -9  13  10     4224.52     4364.80    840.35 o 
  -8  13  10      495.50      620.01    367.17 o 
  -7  13  10    12961.69    12180.22   1250.93 o 
  -6  13  10     1378.84     1412.49    318.30 o 
  -5  13  10     6943.99     6113.00    834.33 o 
  -4  13  10      289.10      571.11    160.62 o 
  -3  13  10     4122.40     4302.73    758.49 o 
  -2  13  10      104.97      272.05    343.75 o 
  -1  13  10     2466.75     2007.84    291.49 o 
   0  13  10      106.73      224.04    169.50 o 
   1  13  10      708.02      847.65    452.24 o 
   2  13  10       21.20      363.51    392.98 o 
   3  13  10      892.83      835.20    489.77 o 
   4  13  10       37.08      543.96    431.86 o 
   5  13  10     7482.53     7690.35   1262.92 o 
   6  13  10       59.78      270.47    439.81 o 
   7  13  10     8313.31     9978.36   1743.09 o 
   8  13  10      191.51      791.57    750.63 o 
  -8  14  10        3.34     -310.44    332.45 o 
  -7  14  10        0.92      190.42    236.42 o 
  -6  14  10        6.64     -249.67    266.20 o 
  -5  14  10     3365.11     3640.26    730.98 o 
  -4  14  10      103.73      175.01    217.22 o 
  -3  14  10     6736.34     8442.39   1107.91 o 
  -2  14  10     1526.36     1904.59    565.96 o 
  -1  14  10     7322.72     4948.57    903.30 o 
   0  14  10     2354.14     2307.96    685.18 o 
   1  14  10    12452.78    12161.59   1420.39 o 
   2  14  10      517.89     1336.47    605.36 o 
   3  14  10     2829.94     3657.65    845.76 o 
   4  14  10      125.41     -115.27    321.93 o 
   5  14  10      744.38      956.11    635.45 o 
   6  14  10      137.43      541.54    379.31 o 
   7  14  10      272.08      383.36    605.53 o 
  -7  15  10    10310.71    10175.24   1277.97 o 
  -6  15  10     2064.25     3869.97    821.64 o 
  -5  15  10     6850.40     7311.96   1080.20 o 
  -4  15  10      672.59      643.99    393.84 o 
  -3  15  10     3405.84     2916.19    678.32 o 
  -2  15  10       13.34     -495.51    495.51 o 
  -1  15  10     1055.41      581.26    431.29 o 
   0  15  10       32.29     -417.68    417.68 o 
   1  15  10       60.34      630.45    576.24 o 
   2  15  10      207.64      312.44    393.98 o 
   3  15  10      753.50      644.90    544.29 o 
   4  15  10      922.56     1318.62    533.94 o 
   5  15  10     5269.11     5334.76   1076.13 o 
   6  15  10      435.70      552.54    463.69 o 
  -6  16  10      390.02      393.06    397.04 o 
  -5  16  10      721.17      435.38    389.88 o 
  -4  16  10      442.61      389.68    299.75 o 
  -3  16  10     4911.05     5030.61    900.51 o 
  -2  16  10     1642.52     1880.40    614.81 o 
  -1  16  10     7435.69     8662.71   1213.98 o 
   0  16  10      951.31      628.69    439.35 o 
   1  16  10     4754.78     4717.30    956.00 o 
   2  16  10     2649.87     1620.26    577.66 o 
   3  16  10     3162.06     3520.88    952.10 o 
   4  16  10      522.20     1456.27    661.74 o 
   5  16  10     2146.77     2500.03    740.96 o 
  -4  17  10     2232.65     2438.87    602.38 o 
  -3  17  10     1067.12     1757.58    545.88 o 
  -2  17  10      159.57     -185.17    361.45 o 
  -1  17  10     1061.98     1091.97    420.22 o 
   0  17  10      294.66      422.51    470.30 o 
   1  17  10      181.22       10.11    289.32 o 
   2  17  10      516.25      354.64    314.60 o 
   3  17  10       76.08     -268.27    370.80 o 
 -13   0  11     1286.16     1176.58    395.76 o 
 -11   0  11     3986.46     4765.58    713.12 o 
  -9   0  11     4089.78     5303.82    678.44 o 
  -7   0  11     6184.60     6916.19    691.63 o 
  -5   0  11    19294.95    22890.37   2506.45 o 
  -3   0  11    29534.74    30563.91    996.75 o 
  -1   0  11      908.91      761.61    262.49 o 
   1   0  11      713.70      491.59    153.41 o 
   3   0  11      461.65      430.15    259.30 o 
   5   0  11    11584.27    12975.31    863.81 o 
   7   0  11     6552.67     8011.60   1044.08 o 
   9   0  11    12904.52    14321.57   1536.10 o 
  11   0  11     2634.07     2279.27    783.44 o 
 -13   1  11     7228.48     7217.38    647.92 o 
 -12   1  11       95.73      159.94    177.00 o 
 -11   1  11    12277.77    13357.80    820.87 o 
 -10   1  11      689.62      584.63    191.89 o 
  -9   1  11      707.15      721.59    179.94 o 
  -8   1  11      567.22      693.43    153.39 o 
  -7   1  11      198.64      310.19    288.46 o 
  -6   1  11      253.35      377.84    130.53 o 
  -5   1  11     3297.49     3361.50    291.48 o 
  -4   1  11     4562.90     4806.18    262.67 o 
  -3   1  11    27505.39    27494.75    666.51 o 
  -2   1  11      346.59      200.08     79.70 o 
  -1   1  11    35189.13    34980.55    810.65 o 
   0   1  11     1739.36     1649.91    198.03 o 
   1   1  11    37711.63    38633.85    951.11 o 
   2   1  11      250.69      163.35    113.38 o 
   3   1  11    14313.80    14610.62    600.49 o 
   4   1  11     2642.99     2690.38    269.27 o 
   5   1  11     6808.87     7136.95    459.71 o 
   6   1  11        6.18      180.58    157.54 o 
   7   1  11       13.63      160.52    230.24 o 
   8   1  11      923.95      911.23    331.00 o 
   9   1  11      788.39      455.74    318.28 o 
  10   1  11      311.77      732.04    355.30 o 
  11   1  11     2141.75     2132.12    507.14 o 
  12   1  11       98.64     -161.01    471.25 o 
 -13   2  11      483.99      223.44    167.17 o 
 -12   2  11      160.60      193.34    144.23 o 
 -11   2  11     9536.79    10524.00    718.59 o 
 -10   2  11     1932.75     1748.12    294.16 o 
  -9   2  11     5489.24     6024.31    703.43 o 
  -8   2  11      131.13      224.54    125.97 o 
  -7   2  11     9348.43    10524.67    516.43 o 
  -6   2  11     3053.51     3112.70    280.14 o 
  -5   2  11    14970.37    15800.45    645.40 o 
  -4   2  11      105.59      254.70     76.41 o 
  -3   2  11    18631.60    19230.50    729.73 o 
  -2   2  11        4.62      -88.94     88.94 o 
  -1   2  11     9905.11     9235.35    427.65 o 
   0   2  11      569.11      439.74    109.65 o 
   1   2  11      264.95      244.99     91.99 o 
   2   2  11     1246.47     1448.80    189.78 o 
   3   2  11     4643.66     4319.55    326.50 o 
   4   2  11       16.27      -20.20    130.29 o 
   5   2  11    12948.33    13451.17    625.40 o 
   6   2  11      458.16      469.99    169.04 o 
   7   2  11    11575.10    12176.09   1041.96 o 
   8   2  11      422.80     1023.56    309.67 o 
   9   2  11     9075.08     9682.41    920.95 o 
  10   2  11     1553.97     1561.79    440.09 o 
  11   2  11     3837.82     4808.76    903.88 o 
  12   2  11      170.95      186.03    465.51 o 
 -13   3  11     3240.14     3367.41    691.35 o 
 -12   3  11     1245.19     1066.01    250.24 o 
 -11   3  11     8571.69     8754.83    633.33 o 
 -10   3  11      477.80      706.63    205.87 o 
  -9   3  11     1311.75     1233.76    283.73 o 
  -8   3  11      310.38      484.63    218.83 o 
  -7   3  11     1249.95     1284.86    195.60 o 
  -6   3  11       12.78       55.26    165.56 o 
  -5   3  11     1757.78     1836.19    229.02 o 
  -4   3  11       87.36       25.11     63.78 o 
  -3   3  11    13336.31    13366.70    415.11 o 
  -2   3  11     4469.76     4453.68    245.60 o 
  -1   3  11    17077.61    17477.66    581.76 o 
   0   3  11       96.87      102.85     83.40 o 
   1   3  11    29525.87    30779.13    978.03 o 
   2   3  11     3367.13     3591.80    276.46 o 
   3   3  11     7129.81     6761.74    400.67 o 
   4   3  11     1672.43     1471.06    202.45 o 
   5   3  11     4128.42     3782.84    337.43 o 
   6   3  11     3241.53     3460.58    399.72 o 
   7   3  11      313.21        7.48    237.87 o 
   8   3  11       11.48      114.07    237.61 o 
   9   3  11      229.41      243.26    323.00 o 
  10   3  11       32.31      -91.00    277.64 o 
  11   3  11     1793.31     1559.63    446.30 o 
  12   3  11      391.15       63.94    406.77 o 
 -13   4  11       15.05      793.98    446.09 o 
 -12   4  11      172.41      491.74    323.78 o 
 -11   4  11     5409.35     5721.46    516.24 o 
 -10   4  11     5842.09     6534.11    902.53 o 
  -9   4  11     6487.92     6053.12    431.14 o 
  -8   4  11      420.71      847.34    180.09 o 
  -7   4  11    15895.35    17049.45   1079.22 o 
  -6   4  11     1172.01     1337.93    206.42 o 
  -5   4  11     3013.87     3291.66    286.14 o 
  -4   4  11     4293.62     4101.36    316.22 o 
  -3   4  11     6351.26     6537.29    279.63 o 
  -2   4  11    12852.59    12971.51    392.82 o 
  -1   4  11     2144.08     2230.68    186.56 o 
   0   4  11     2083.10     2092.88    247.84 o 
   1   4  11     3574.86     3417.79    238.16 o 
   2   4  11     1860.62     1838.80    188.26 o 
   3   4  11      967.32      873.77    178.89 o 
   4   4  11     1320.76     1218.78    191.46 o 
   5   4  11     7331.90     7850.59    432.85 o 
   6   4  11      717.86     1101.18    244.07 o 
   7   4  11     1518.95     1903.80    383.49 o 
   8   4  11     3907.13     3917.16   1283.37 o 
   9   4  11    12387.10    15501.91   1136.37 o 
  10   4  11     1391.58     1348.72    442.46 o 
  11   4  11     3335.22     4036.41    675.57 o 
  12   4  11      387.70      451.44    347.32 o 
 -13   5  11     3268.53     2324.25    670.59 o 
 -12   5  11     4845.54     6156.44    978.76 o 
 -11   5  11     2949.87     2997.52    682.03 o 
 -10   5  11      618.59      656.98    248.09 o 
  -9   5  11       39.85     -145.94    398.07 o 
  -8   5  11        5.93      150.47    100.80 o 
  -7   5  11        0.78     -101.46    101.46 o 
  -6   5  11      830.58      885.92    200.44 o 
  -5   5  11     2184.79     2495.72    236.88 o 
  -4   5  11     2475.51     2845.68    246.65 o 
  -3   5  11     7511.68     7128.28    278.50 o 
  -2   5  11    11193.61    10553.28    363.90 o 
  -1   5  11    16273.44    16393.20    652.24 o 
   0   5  11    18310.83    19333.63    747.55 o 
   1   5  11    25864.93    25112.76    857.23 o 
   2   5  11    10592.49    10522.60    417.80 o 
   3   5  11     7324.06     7020.42    386.49 o 
   4   5  11     4400.84     4619.29    352.01 o 
   5   5  11     2521.16     2624.14    350.81 o 
   6   5  11      158.77      608.05    295.74 o 
   7   5  11      158.23      573.18    267.55 o 
   8   5  11      133.03      361.89    325.69 o 
   9   5  11        7.95      385.26    454.31 o 
  10   5  11       20.88     -197.75    306.13 o 
  11   5  11      527.24      653.19    672.83 o 
 -12   6  11      891.59      620.07    435.94 o 
 -11   6  11      658.88      924.34    397.17 o 
 -10   6  11     4698.24     5421.68    861.96 o 
  -9   6  11     2186.37     2478.49    259.64 o 
  -8   6  11     8901.88     7864.26    420.59 o 
  -7   6  11    13436.71    12968.73    503.14 o 
  -6   6  11     1232.24     1083.90    149.47 o 
  -5   6  11     7859.67     7588.83    364.12 o 
  -4   6  11    14261.14    13739.35    664.12 o 
  -3   6  11    13947.13    13892.46    397.80 o 
  -2   6  11     1543.33     1741.31    205.46 o 
  -1   6  11       24.20      -98.60     98.60 o 
   0   6  11     2528.97     2714.78    304.36 o 
   1   6  11      512.30      571.79    156.52 o 
   2   6  11     3080.85     2301.28    287.37 o 
   3   6  11      265.36      230.17     78.30 o 
   4   6  11     5530.10     5474.42    368.04 o 
   5   6  11     1003.06     1072.14    215.75 o 
   6   6  11     1323.99     1679.98    296.28 o 
   7   6  11     2699.52     3401.92    504.08 o 
   8   6  11     3621.00     4074.95    966.11 o 
   9   6  11     7357.58     7357.65   1708.78 o 
  10   6  11     4436.76     4464.35    703.23 o 
  11   6  11     1331.80     1774.83    447.57 o 
 -12   7  11     5389.04     6996.56   1069.66 o 
 -11   7  11      905.64     1680.37    562.90 o 
 -10   7  11     1410.65     2318.71    589.51 o 
  -9   7  11      985.84      943.75    275.18 o 
  -8   7  11     2596.49     2221.74    383.90 o 
  -7   7  11      578.72      433.94    309.11 o 
  -6   7  11      488.63      331.77    153.31 o 
  -5   7  11     4062.62     4230.01    408.73 o 
  -4   7  11     5530.37     5968.40    432.40 o 
  -3   7  11     2365.78     2201.07    201.72 o 
  -2   7  11     1867.87     1923.16    217.37 o 
  -1   7  11      419.77      301.98    141.13 o 
   0   7  11     9360.69     9405.43    538.82 o 
   1   7  11     2427.47     2325.71    300.03 o 
   2   7  11    10854.21    10528.64    619.65 o 
   3   7  11     2616.82     2685.32    340.48 o 
   4   7  11    12561.51    11978.49    897.63 o 
   5   7  11     6435.24     5915.78    477.58 o 
   6   7  11      607.36      378.01    180.91 o 
   7   7  11       65.39      536.31    312.53 o 
   8   7  11      179.86      109.76    283.60 o 
   9   7  11      131.81      -11.79    233.29 o 
  10   7  11      537.88      240.08    610.18 o 
  11   7  11      800.33      975.58    371.78 o 
 -12   8  11      713.40      497.59    373.64 o 
 -11   8  11      647.83      680.82    315.78 o 
 -10   8  11     2002.67     2179.83    570.84 o 
  -9   8  11     1497.83     1104.31    270.54 o 
  -8   8  11    15392.88    15812.91   1128.14 o 
  -7   8  11     4815.61     4709.98   1007.98 o 
  -6   8  11    12148.61    12921.59    768.19 o 
  -5   8  11     8132.43     7137.20    917.30 o 
  -4   8  11    14027.82    15272.94   1294.67 o 
  -3   8  11      296.08      161.94     71.31 o 
  -2   8  11     3131.46     3277.11    449.09 o 
  -1   8  11     1281.77     1184.46    184.19 o 
   0   8  11      683.41      562.24    185.22 o 
   1   8  11      196.99       53.55    135.73 o 
   2   8  11     1988.96     2181.25    300.22 o 
   3   8  11     1288.48      889.62    247.86 o 
   4   8  11     5763.45     4925.40    603.49 o 
   5   8  11     1343.38      944.24    294.64 o 
   6   8  11     5357.68     5164.70    691.17 o 
   7   8  11     1551.29     2167.21    640.40 o 
   8   8  11     6494.46     7506.80   1196.99 o 
   9   8  11     1373.63     3726.92    954.67 o 
  10   8  11     5527.35     5623.70   1199.40 o 
 -11   9  11      214.90      -89.19    235.17 o 
 -10   9  11     1559.94     1656.23    664.62 o 
  -9   9  11       15.53       57.30    251.64 o 
  -8   9  11      617.35      261.50    240.29 o 
  -7   9  11      462.40      227.30    250.75 o 
  -6   9  11      928.66     1227.90    407.60 o 
  -5   9  11     4217.49     4095.82    704.51 o 
  -4   9  11     4938.29     5147.43    791.62 o 
  -3   9  11      974.32     1137.23    406.11 o 
  -2   9  11    16950.00    13809.82   2158.00 o 
  -1   9  11     5280.68     5154.27    447.60 o 
   0   9  11    15890.98    15980.46    863.20 o 
   1   9  11     1232.12     1195.89    252.55 o 
   2   9  11    15443.67    14083.61    923.14 o 
   3   9  11       81.99      -44.65    159.09 o 
   4   9  11    10344.03    10798.78    865.63 o 
   5   9  11     3040.42     3698.70    838.52 o 
   6   9  11     1176.75      839.40    486.19 o 
   7   9  11      136.56      664.82    334.00 o 
   8   9  11        7.45     -219.06    407.15 o 
   9   9  11      263.02      -78.39    371.40 o 
  10   9  11     1217.10     2011.74    747.76 o 
 -11  10  11      105.46     -226.29    226.29 o 
 -10  10  11     3789.41     3634.42    577.92 o 
  -9  10  11     1688.62     1294.54    348.67 o 
  -8  10  11    10910.89    10078.36    809.23 o 
  -7  10  11     1037.46      281.40    254.94 o 
  -6  10  11    10081.09    10686.53   1161.86 o 
  -5  10  11      531.02      437.65    437.22 o 
  -4  10  11    18647.62    20105.15   1554.88 o 
  -3  10  11     1116.60      580.18    281.44 o 
  -1  10  11      138.08      155.14    116.21 o 
   0  10  11        9.11      -12.59    126.51 o 
   1  10  11      148.35      424.32    346.11 o 
   2  10  11     6347.92     6394.10    644.26 o 
   3  10  11      393.45      357.12    181.42 o 
   4  10  11     2686.08     2627.63    692.09 o 
   5  10  11       78.84      138.73    307.96 o 
   6  10  11     2882.46     3707.25    856.59 o 
   7  10  11      121.72      552.31    399.08 o 
   8  10  11     4545.75     5423.47   1115.17 o 
   9  10  11      205.96      946.67    588.29 o 
  10  10  11     3792.90     2931.83    882.28 o 
 -10  11  11     2272.71     2681.89    494.75 o 
  -9  11  11       39.74      330.80    226.41 o 
  -8  11  11      386.27      -83.81    268.39 o 
  -7  11  11     1046.78     1244.45    306.95 o 
  -6  11  11      394.63      479.00    261.27 o 
  -5  11  11      105.50      611.47    393.79 o 
  -4  11  11     4001.38     3611.76    735.69 o 
  -3  11  11       16.56       12.96    194.78 o 
  -2  11  11     3414.44     2222.96    704.42 o 
  -1  11  11      405.83      580.23    186.14 o 
   0  11  11    12228.07    11754.60    962.57 o 
   1  11  11      386.05      424.87    230.68 o 
   2  11  11    15051.62    14111.41   1772.62 o 
   3  11  11      198.45      287.12    311.19 o 
   4  11  11     2201.93     1572.16    574.79 o 
   5  11  11        3.36     -123.67    338.07 o 
   6  11  11     3968.86     2906.11    802.27 o 
   7  11  11      174.31      458.78    314.87 o 
   8  11  11       57.89     1226.42    658.87 o 
   9  11  11       12.38      934.89    584.29 o 
 -10  12  11     3225.10     3289.08    751.85 o 
  -9  12  11        0.10     -460.78    460.78 o 
  -8  12  11     5799.55     5220.95    911.79 o 
  -7  12  11      157.80      -97.27    187.96 o 
  -6  12  11    16441.86    15340.09   2545.87 o 
  -5  12  11       25.31     -345.28    345.28 o 
  -4  12  11    10220.71    11181.63   1241.59 o 
  -3  12  11      344.90      285.78    295.68 o 
  -1  12  11       43.46      -18.32    129.45 o 
   0  12  11        3.78     -197.40    197.40 o 
   1  12  11       66.75       72.14    192.20 o 
   2  12  11     1661.81     1550.65    499.12 o 
   3  12  11        1.26     -316.73    372.22 o 
   4  12  11     5322.70     5522.31   1037.16 o 
   5  12  11      166.37      258.38    402.83 o 
   6  12  11     6886.75     7717.79   1303.54 o 
   7  12  11      203.82      776.52    384.02 o 
   8  12  11     4389.25     4416.86   1099.04 o 
  -9  13  11       95.61     -244.43    340.95 o 
  -8  13  11       34.65     -339.91    363.59 o 
  -7  13  11     1988.18     1706.23    495.78 o 
  -6  13  11      754.98     1409.72    528.91 o 
  -5  13  11      160.64      329.68    312.80 o 
  -4  13  11     2671.43     3680.62    737.23 o 
  -3  13  11      224.07      157.89    223.45 o 
  -2  13  11     4116.55     2926.22    628.86 o 
  -1  13  11        6.74     -142.57    142.57 o 
   0  13  11     8282.50     7917.32    636.71 o 
   1  13  11      377.61      635.77    223.50 o 
   2  13  11     8873.25     8861.59   1267.65 o 
   3  13  11      179.39      -31.73    262.27 o 
   4  13  11     7183.98     8636.11   1307.68 o 
   5  13  11        3.06      255.11    287.58 o 
   6  13  11     2352.75     2027.79    697.18 o 
   7  13  11      295.15      308.02   1288.79 o 
   8  13  11       85.42     -173.29    381.54 o 
  -8  14  11     5981.02     4786.59    935.87 o 
  -7  14  11       36.03      108.89    276.33 o 
  -6  14  11    11269.49    12173.02   1379.28 o 
  -5  14  11     3422.53     3008.52    707.29 o 
  -4  14  11     7541.79     7665.81   1077.28 o 
  -3  14  11     1893.15     2109.81    620.31 o 
  -2  14  11     1033.64     1360.01    542.45 o 
  -1  14  11      496.30      356.73    127.00 o 
   0  14  11      456.58     1025.72    485.57 o 
   1  14  11     2648.92     2864.16    625.10 o 
   2  14  11       19.77     -399.98    399.98 o 
   3  14  11      248.46      472.80    366.89 o 
   4  14  11     2407.47     2935.86    803.69 o 
   5  14  11        6.62     -265.98    431.31 o 
   6  14  11     2323.95     1885.69    658.96 o 
   7  14  11      433.46      291.38    358.56 o 
  -7  15  11      699.65     1839.32    643.72 o 
  -6  15  11       51.98      483.40    368.36 o 
  -5  15  11       43.23      290.86    408.71 o 
  -4  15  11     4153.53     4021.26    811.82 o 
  -3  15  11     1411.10     2327.68    620.10 o 
  -2  15  11     6212.85     6504.13   1020.38 o 
  -1  15  11     1790.85     1822.24    589.96 o 
   0  15  11     8857.34     7643.08   1183.95 o 
   1  15  11     1620.95     1633.20    696.85 o 
   2  15  11     4410.45     4640.61    963.62 o 
   3  15  11      808.06      564.45    551.13 o 
   4  15  11     1025.23     1366.51    534.15 o 
   5  15  11       34.42      424.74    417.31 o 
   6  15  11     2047.23     1430.15    692.97 o 
  -5  16  11     4774.43     5858.55   1027.59 o 
  -4  16  11     3201.15     3789.11    808.79 o 
  -3  16  11      392.98      640.35    428.64 o 
  -2  16  11      377.33      463.14    379.94 o 
  -1  16  11      146.35      168.93    333.47 o 
   0  16  11       21.64       -8.31    508.05 o 
   1  16  11       98.84      152.65    326.27 o 
   2  16  11      384.52      433.85    488.54 o 
   3  16  11      186.14      116.19    388.19 o 
   4  16  11     2033.32     1930.40    685.61 o 
  -3  17  11     3041.73     3051.05    766.63 o 
  -2  17  11     2010.68     1670.69    649.46 o 
  -1  17  11     2787.91     2020.17    630.33 o 
   0  17  11     4232.94     3917.56    935.07 o 
   1  17  11     1453.09     1781.58    753.94 o 
   2  17  11     3276.12     3768.46   1017.13 o 
 -12   0  12    10434.25    10273.37   1039.21 o 
 -10   0  12     9208.33     9627.90    974.13 o 
  -8   0  12     3191.55     3393.15    735.80 o 
  -6   0  12     1803.34     2415.36    385.54 o 
  -4   0  12     3661.71     4037.90    394.06 o 
  -2   0  12     4763.84     3992.57    407.53 o 
   0   0  12    25444.36    27130.40   1765.59 o 
   2   0  12    37486.89    40242.73   1495.80 o 
   4   0  12    43148.72    43794.04   1532.45 o 
   6   0  12     1242.87     1564.40    476.29 o 
   8   0  12      176.92     -176.10    449.04 o 
  10   0  12      886.27      514.27    425.26 o 
 -13   1  12       59.42       19.84    181.21 o 
 -12   1  12      882.59     1273.29    284.16 o 
 -11   1  12        2.98      -44.45    142.08 o 
 -10   1  12     9700.99    10851.14    753.25 o 
  -9   1  12     2359.69     1997.32    329.17 o 
  -8   1  12    20339.95    22463.88    805.71 o 
  -7   1  12      365.10      497.82    154.35 o 
  -6   1  12    19815.87    22131.20    760.93 o 
  -5   1  12     1242.40      890.66    189.26 o 
  -4   1  12    15924.66    17896.95    636.55 o 
  -3   1  12     3160.40     3033.93    245.31 o 
  -2   1  12     2092.14     2356.11    224.46 o 
  -1   1  12     1876.40     1774.78    207.95 o 
   0   1  12      228.30      264.49    132.45 o 
   1   1  12      150.19      256.65    100.03 o 
   2   1  12     4247.93     4507.75    360.33 o 
   3   1  12        6.75      -29.74    111.13 o 
   4   1  12     9623.16    10783.33    542.21 o 
   5   1  12      833.81     1026.29    207.68 o 
   6   1  12    13192.96    15044.13    943.92 o 
   7   1  12      993.60      566.97    280.15 o 
   8   1  12     4041.29     4403.72    614.46 o 
   9   1  12      938.90     1213.96    370.13 o 
  10   1  12     5372.31     6850.56    836.98 o 
  11   1  12       79.95      829.68    418.54 o 
 -13   2  12      286.92      421.82    333.66 o 
 -12   2  12     4832.40     5012.06    535.27 o 
 -11   2  12      274.98      156.22    239.85 o 
 -10   2  12     4299.55     5215.71    512.79 o 
  -9   2  12      794.99      628.91    172.45 o 
  -8   2  12     1993.42     2285.94    279.56 o 
  -7   2  12      605.17      592.02    171.93 o 
  -6   2  12        3.37      -84.56    139.53 o 
  -5   2  12      127.85       96.15    125.00 o 
  -4   2  12     1268.31     1387.31    159.09 o 
  -3   2  12      258.78      191.11     74.99 o 
  -2   2  12    11843.98    13115.17    504.46 o 
  -1   2  12     2073.40     2238.34    223.94 o 
   0   2  12    20340.18    21176.05    704.11 o 
   1   2  12      136.83      348.67    121.42 o 
   2   2  12    33403.66    34125.31    881.81 o 
   3   2  12    10598.79     9952.63    511.03 o 
   4   2  12     7561.56     7160.50    463.74 o 
   5   2  12      129.88      153.06    162.52 o 
   6   2  12     1920.02     2463.19    436.33 o 
   7   2  12      776.45      566.98    222.07 o 
   8   2  12      705.16      769.16    298.53 o 
   9   2  12      168.73      247.12    289.46 o 
  10   2  12      560.24      317.04    486.09 o 
  11   2  12       12.79      305.32    337.96 o 
 -13   3  12        1.55      142.40    257.33 o 
 -12   3  12     1545.82     1149.33    451.96 o 
 -11   3  12     1180.81     1139.46    364.70 o 
 -10   3  12     7109.38     8270.36    620.53 o 
  -9   3  12     5442.08     6150.36    732.03 o 
  -8   3  12    20007.05    21201.13   1248.05 o 
  -7   3  12      209.49      337.85    129.64 o 
  -6   3  12    19881.52    21338.41    782.85 o 
  -5   3  12       56.68      142.86    144.20 o 
  -4   3  12      698.14      610.38    105.30 o 
  -3   3  12      593.10      612.74    113.34 o 
  -2   3  12    11953.89    11896.50    480.71 o 
  -1   3  12     1365.16     1450.02    180.89 o 
   0   3  12     3215.42     3116.19    279.25 o 
   1   3  12      946.77     1204.61    264.10 o 
   2   3  12      467.27      444.60    117.70 o 
   3   3  12       34.63      131.91    118.89 o 
   4   3  12    12046.04    12623.06    597.05 o 
   5   3  12     1354.18     1327.72    263.31 o 
   6   3  12    15206.46    15866.01    981.41 o 
   7   3  12      772.39     1032.63    307.07 o 
   8   3  12     4051.46     5280.82    656.09 o 
   9   3  12     2108.38     2462.45   1046.47 o 
  10   3  12     2643.75     3442.07    598.97 o 
  11   3  12     1385.04     1792.26    487.54 o 
 -12   4  12     3701.72     3250.92    714.46 o 
 -11   4  12     1610.60     1753.60    746.59 o 
 -10   4  12     2479.87     2587.88    355.82 o 
  -9   4  12     1194.95     1340.93    299.48 o 
  -8   4  12      357.14     -117.34    221.83 o 
  -7   4  12      162.97      101.77    141.45 o 
  -6   4  12     1148.87      841.27    286.65 o 
  -5   4  12      333.14      340.42    121.20 o 
  -4   4  12     5564.04     5682.37    278.12 o 
  -3   4  12     1034.25      885.40    118.52 o 
  -2   4  12     2402.02     2760.82    196.04 o 
  -1   4  12     5615.66     5986.16    418.12 o 
   0   4  12    15646.77    15613.95    697.61 o 
   1   4  12     6959.70     6077.85    331.61 o 
   2   4  12    10936.15    10222.37    456.49 o 
   3   4  12    16275.33    16252.73    625.24 o 
   4   4  12     5180.85     5035.60    385.22 o 
   5   4  12     3819.92     3974.73    355.07 o 
   6   4  12     3632.32     3179.91    449.53 o 
   7   4  12        3.98      376.79    256.66 o 
   8   4  12      681.96     1632.28    389.89 o 
   9   4  12       54.53       40.11    270.07 o 
  10   4  12       10.22       23.17    241.92 o 
  11   4  12        9.84      345.18    319.41 o 
 -12   5  12     1443.71     1354.48    519.95 o 
 -11   5  12     3895.96     2912.81    665.70 o 
 -10   5  12     2922.51     3506.18    374.57 o 
  -9   5  12    12979.73    12099.05    697.19 o 
  -8   5  12      695.29      836.79    206.30 o 
  -7   5  12     6419.48     6574.40    424.58 o 
  -6   5  12    16738.81    16698.87    649.52 o 
  -5   5  12       65.16      179.53    104.73 o 
  -4   5  12     6516.01     6616.04    344.28 o 
  -3   5  12      221.23      392.86     80.61 o 
  -2   5  12     6057.90     6481.96    303.88 o 
  -1   5  12     5700.94     5145.67    282.29 o 
   0   5  12      113.81      -66.61     97.23 o 
   1   5  12      143.36      146.66     75.67 o 
   2   5  12     1743.92     1754.09    186.93 o 
   3   5  12      850.70      849.32    155.30 o 
   4   5  12      654.29      676.89    275.29 o 
   5   5  12     6263.02     6643.39    527.90 o 
   6   5  12     9664.50    10368.22    798.86 o 
   7   5  12      599.71      496.97    271.83 o 
   8   5  12     2517.07     2938.73    490.86 o 
   9   5  12     1146.51     1528.45    423.66 o 
  10   5  12     2451.81     2353.80    502.98 o 
  11   5  12     1299.31     1380.13    394.94 o 
 -12   6  12     2313.76     2322.98    636.11 o 
 -11   6  12     1878.21     1295.31    481.54 o 
 -10   6  12     1441.21     1451.01    455.63 o 
  -9   6  12     2218.70     1980.07    223.69 o 
  -8   6  12      385.29      228.96     81.67 o 
  -7   6  12      561.54      452.87    119.74 o 
  -6   6  12      534.78      441.52    141.93 o 
  -5   6  12      554.88      573.00    123.90 o 
  -4   6  12     2674.01     2957.77    331.51 o 
  -3   6  12     2435.91     2475.66    224.79 o 
  -2   6  12     8513.20     8996.30    480.39 o 
  -1   6  12     6298.93     7079.36    459.28 o 
   0   6  12     4597.40     5206.89    414.70 o 
   1   6  12    14032.78    14639.11    725.05 o 
   2   6  12     3361.51     2412.55    508.27 o 
   3   6  12     5384.41     5346.57    630.08 o 
   4   6  12     1921.20     1909.43    267.97 o 
   5   6  12     3821.96     3740.94    393.22 o 
   6   6  12     7751.83     8254.04    608.36 o 
   7   6  12       44.31     -154.76    284.71 o 
   8   6  12       22.10       76.38    433.45 o 
   9   6  12      369.91       25.68    422.07 o 
  10   6  12       47.02      175.17    419.63 o 
  11   6  12       53.05     -229.98    274.92 o 
 -12   7  12      435.63     1284.11    505.07 o 
 -11   7  12     3218.54     3218.96    700.85 o 
 -10   7  12      500.75      673.83    428.69 o 
  -9   7  12     5968.43     6410.91   1170.31 o 
  -8   7  12      514.30      455.15    240.51 o 
  -7   7  12    15614.53    14699.43    869.16 o 
  -6   7  12    14730.58    14631.48    823.68 o 
  -5   7  12     3975.83     4028.16    408.84 o 
  -4   7  12     2147.22     2354.32    280.88 o 
  -3   7  12    10227.78     8855.67    480.06 o 
  -2   7  12     4439.62     4443.64    339.61 o 
  -1   7  12       16.88      -57.88    119.96 o 
   0   7  12      349.78      326.78    123.86 o 
   1   7  12        0.27     -102.40    118.91 o 
   2   7  12      512.57      815.99    265.11 o 
   3   7  12     7127.97     6765.88    674.64 o 
   4   7  12      338.28      451.60    139.12 o 
   5   7  12     2900.25     2482.41    350.20 o 
   6   7  12     5121.70     5109.06    479.39 o 
   7   7  12     7619.35     8952.95    788.99 o 
   8   7  12     2549.69     2243.32   1051.23 o 
   9   7  12     3952.09     5320.64    684.47 o 
  10   7  12     2561.78     2325.28    491.91 o 
 -11   8  12     4352.81     3554.04    744.19 o 
 -10   8  12       35.77     -404.80    404.80 o 
  -9   8  12     1648.03     1182.73    514.42 o 
  -8   8  12      249.98      263.16    181.63 o 
  -7   8  12     1034.62      919.13    207.11 o 
  -6   8  12      638.17      643.53    267.25 o 
  -5   8  12     1827.21     2083.91    537.62 o 
  -4   8  12     2637.26     2275.09    572.18 o 
  -2   8  12     3370.15     3036.86    477.14 o 
  -1   8  12    11711.40    11601.48    707.67 o 
   0   8  12     1288.72     1411.64    300.33 o 
   1   8  12    20256.37    20035.96   1063.65 o 
   2   8  12     4406.70     3813.38    535.81 o 
   3   8  12     3730.84     3558.11    504.89 o 
   4   8  12       27.60      -62.92    161.89 o 
   5   8  12     8042.90     8393.65   1211.14 o 
   6   8  12       16.04      577.43    337.39 o 
   7   8  12      409.78      755.13    350.35 o 
   8   8  12     1390.28     1204.96    437.29 o 
   9   8  12       76.08      487.67    531.43 o 
  10   8  12      641.53     1044.87    407.81 o 
 -11   9  12     2033.12     1977.23    605.86 o 
 -10   9  12      687.76      897.06    481.26 o 
  -9   9  12     3577.27     4590.10    821.02 o 
  -8   9  12      605.51      829.81    322.84 o 
  -7   9  12    10413.38     9020.30   1124.53 o 
  -6   9  12     3761.34     3786.49    758.14 o 
  -5   9  12    10097.59    10488.05   1136.84 o 
  -4   9  12     5169.67     4889.91    850.13 o 
  -2   9  12     2520.15     2045.41    299.27 o 
  -1   9  12     4894.22     4996.97    524.84 o 
   0   9  12       46.22      414.64    220.47 o 
   1   9  12        3.48     -125.49    194.09 o 
   2   9  12     1236.92     1381.22    462.27 o 
   3   9  12      884.08      708.73    243.03 o 
   4   9  12      226.10       18.07    161.97 o 
   5   9  12     7541.45     8571.65   1308.22 o 
   6   9  12      249.24      247.83    384.90 o 
   7   9  12     7683.37    10277.81   1404.74 o 
   8   9  12      554.48      584.49    543.36 o 
   9   9  12     4445.51     4748.22   1080.50 o 
 -10  10  12      133.37      505.55    366.56 o 
  -9  10  12     1915.71     2408.25    672.08 o 
  -8  10  12       54.06     -467.44    467.44 o 
  -7  10  12      916.52      812.41    450.06 o 
  -6  10  12     1749.85     1544.18    520.69 o 
  -5  10  12     3566.09     4098.12    788.96 o 
  -4  10  12     1079.89      850.66    384.13 o 
  -3  10  12     6747.25     7379.53    995.46 o 
  -2  10  12       63.75      -22.80    223.40 o 
  -1  10  12    17238.50    16009.31   1333.18 o 
   0  10  12     1019.95      623.55    217.22 o 
   1  10  12    17706.86    15944.20    964.77 o 
   2  10  12     2009.24     1644.63    473.08 o 
   3  10  12     3152.51     2860.04    437.83 o 
   4  10  12      325.13      170.25    294.85 o 
   5  10  12     2135.35     2588.67    758.65 o 
   6  10  12       28.56      105.66    346.99 o 
   7  10  12      219.41     -371.37    371.37 o 
   8  10  12       31.05      320.93    491.25 o 
   9  10  12       39.76      527.34    533.16 o 
 -10  11  12        5.60      583.10    380.65 o 
  -9  11  12     4389.74     4678.88    897.59 o 
  -8  11  12      207.22     -326.84    360.52 o 
  -7  11  12     8492.83     8836.82   1137.69 o 
  -6  11  12       14.03      714.70    392.89 o 
  -5  11  12    10405.25    11503.97   1305.16 o 
  -4  11  12     1026.90      643.10    347.58 o 
  -3  11  12     9711.08    10875.49   1224.19 o 
  -2  11  12     1665.82      910.57    584.55 o 
  -1  11  12     1352.41     1226.31    252.02 o 
   0  11  12      279.47      300.62    154.23 o 
   1  11  12       46.16     -198.20    198.20 o 
   2  11  12      770.69      561.41    396.62 o 
   3  11  12     6541.98     5452.87   1126.95 o 
   4  11  12      570.79      265.31    228.65 o 
   5  11  12     5698.85     6851.05   1154.49 o 
   6  11  12      162.86     -315.17    498.91 o 
   7  11  12     3325.88     3524.17    982.13 o 
   8  11  12        2.76     -519.11    519.11 o 
  -9  12  12     1074.75      818.10    350.28 o 
  -8  12  12       78.82     -250.80    281.33 o 
  -7  12  12      121.36      173.10    326.08 o 
  -6  12  12      430.59      575.87    350.31 o 
  -5  12  12     2429.65     2206.80    594.14 o 
  -4  12  12      664.55      967.73    431.74 o 
  -3  12  12     4249.79     4202.26    800.31 o 
  -2  12  12      298.92       74.81     90.09 o 
  -1  12  12     6122.52     5195.07    740.23 o 
   0  12  12        6.12       37.21    290.57 o 
   1  12  12    17836.19    15099.97   2545.12 o 
   2  12  12        1.68      -31.07    222.14 o 
   3  12  12    11112.94    10281.48    890.88 o 
   4  12  12       12.98       56.48    198.88 o 
   5  12  12      544.81       23.57    325.28 o 
   6  12  12       18.32      182.40    545.52 o 
   7  12  12      421.29      556.00    461.19 o 
   8  12  12      453.86      832.86    582.21 o 
  -8  13  12        3.41     -419.21    419.21 o 
  -7  13  12     6264.67     6415.89   1070.12 o 
  -6  13  12       76.99      -50.71    264.34 o 
  -5  13  12     9053.96     9819.40   1242.70 o 
  -4  13  12      430.85      473.82    393.66 o 
  -3  13  12     8981.75     9389.96   1226.87 o 
  -2  13  12       16.51     -347.38    381.95 o 
  -1  13  12     2579.91     2608.43    666.82 o 
   0  13  12      514.74      539.81    208.52 o 
   1  13  12       25.44       18.84    157.33 o 
   2  13  12      156.06     -238.71    238.71 o 
   3  13  12      178.54      346.90    312.48 o 
   4  13  12      203.29      399.89    421.54 o 
   5  13  12     1460.85      917.26    534.50 o 
   6  13  12      132.95       84.03    326.16 o 
   7  13  12     4238.68     3806.18    671.75 o 
  -7  14  12      123.00      998.67    477.67 o 
  -6  14  12      329.62      585.91    556.44 o 
  -5  14  12      539.32      718.78    428.29 o 
  -4  14  12        8.85        2.38    235.40 o 
  -3  14  12     5102.83     4422.59    832.63 o 
  -2  14  12     1615.13     1850.75    601.66 o 
  -1  14  12     8334.19     8243.04   1183.29 o 
   0  14  12      145.15      306.28    307.87 o 
   1  14  12     8341.52     9104.06   1296.96 o 
   2  14  12     2465.15     1709.52    699.65 o 
   3  14  12     3593.76     3947.34    916.32 o 
   4  14  12      240.22     1009.47    489.26 o 
   5  14  12     1686.93     1445.93    643.11 o 
   6  14  12       70.88      -29.33    416.47 o 
  -6  15  12      917.24     1940.01    595.87 o 
  -5  15  12     4502.76     5004.16    923.54 o 
  -4  15  12     2708.29     2526.04    677.00 o 
  -3  15  12     1222.63     1203.92    480.47 o 
  -2  15  12      223.06      184.27    249.68 o 
  -1  15  12      253.27       30.81    373.50 o 
   0  15  12      461.88     1009.83    599.55 o 
   1  15  12       16.62     -258.00    285.57 o 
   2  15  12       36.93      153.79    412.91 o 
   3  15  12      472.59      316.39    394.98 o 
   4  15  12      527.35     -148.20    434.79 o 
   5  15  12     2161.95     1588.57    641.28 o 
  -4  16  12     1129.13     1552.34    475.89 o 
  -3  16  12     3394.67     2650.74    750.26 o 
  -2  16  12     2331.52     2503.68    724.15 o 
  -1  16  12     6560.12     8789.03   1321.29 o 
   0  16  12     2896.88     2147.29    666.76 o 
   1  16  12     4740.33     4385.35   1011.59 o 
   2  16  12      985.21      776.88    521.62 o 
   3  16  12     1175.34      658.99    338.61 o 
 -11   0  13     1490.68     1846.58    499.83 o 
  -9   0  13     6649.64     7219.80    876.79 o 
  -7   0  13    32672.46    39041.50   1506.14 o 
  -5   0  13    31898.59    33714.96   1377.54 o 
  -3   0  13     7437.58     7326.96    702.03 o 
  -1   0  13     1051.73     1044.77    252.96 o 
   1   0  13     1624.72     1448.22    298.87 o 
   3   0  13     6155.56     5409.05    848.95 o 
   5   0  13     7757.11     7992.95    962.89 o 
   7   0  13    12852.08    14067.67   1409.08 o 
   9   0  13     3993.83     5113.99    981.93 o 
  11   0  13     3618.35     4003.80    980.38 o 
 -12   1  13      111.53     -164.09    196.19 o 
 -11   1  13     7708.21     8122.11    675.44 o 
 -10   1  13        4.50      -33.81    293.87 o 
  -9   1  13     5891.74     6618.41    586.55 o 
  -8   1  13      473.51     1027.64    222.81 o 
  -7   1  13      122.03       88.91    123.83 o 
  -6   1  13     2791.45     2489.99    288.20 o 
  -5   1  13     6290.48     6845.81    486.92 o 
  -4   1  13      492.01      493.39    122.94 o 
  -3   1  13     5568.05     5681.82    351.43 o 
  -2   1  13     1361.38     1189.88    162.55 o 
  -1   1  13    22795.23    24321.48    750.70 o 
   0   1  13     1089.89      935.54    152.17 o 
   1   1  13    11313.36    11231.17    564.32 o 
   2   1  13     7936.48     7501.92    559.92 o 
   3   1  13    13819.29    14559.87    651.10 o 
   4   1  13     2354.50     2439.31    269.58 o 
   5   1  13    13194.91    14796.73    909.35 o 
   6   1  13      896.50      767.18    251.98 o 
   7   1  13       57.73     -312.45    312.45 o 
   8   1  13      178.03      259.10    265.32 o 
   9   1  13     1241.82     1584.09    429.94 o 
  10   1  13      159.16      127.38    343.20 o 
  11   1  13     1718.05     1902.96    525.07 o 
 -12   2  13      216.26      317.15    368.10 o 
 -11   2  13     2388.18     2687.52    407.13 o 
 -10   2  13       11.48      182.75    220.05 o 
  -9   2  13     6357.65     8177.88    632.64 o 
  -8   2  13     1860.31     2230.18    488.66 o 
  -7   2  13    29843.49    33653.45    989.66 o 
  -6   2  13      318.77      429.70    132.17 o 
  -5   2  13    16403.73    16994.68    751.58 o 
  -4   2  13     1754.43     1726.07    176.39 o 
  -3   2  13    10717.60    10701.32    472.56 o 
  -2   2  13      966.55      973.97    150.55 o 
  -1   2  13     4917.49     5358.79    359.72 o 
   0   2  13       44.06      -21.18    100.38 o 
   1   2  13     1140.87      914.78    163.49 o 
   2   2  13     2422.93     2310.57    248.87 o 
   3   2  13       25.42      -41.46    123.81 o 
   4   2  13     1585.52     1662.81    280.80 o 
   5   2  13     6058.81     6795.60    627.40 o 
   6   2  13       35.78       20.40    309.86 o 
   7   2  13    16504.02    19399.99   1191.52 o 
   8   2  13      583.31      388.12    246.93 o 
   9   2  13     3238.18     3424.03    585.15 o 
  10   2  13     1093.92     1691.03    429.06 o 
  11   2  13     3903.46     3966.22    783.08 o 
 -12   3  13      380.70      452.49    325.11 o 
 -11   3  13     5076.13     5429.27    539.26 o 
 -10   3  13       84.78      234.00    281.88 o 
  -9   3  13      572.54      619.70    252.22 o 
  -8   3  13      565.42      618.35    196.61 o 
  -7   3  13      150.97      274.34    148.24 o 
  -6   3  13       92.25       81.89    131.09 o 
  -5   3  13     1234.32     1322.98    219.94 o 
  -4   3  13     2280.70     2375.04    207.60 o 
  -3   3  13     2263.70     2389.29    210.16 o 
  -2   3  13      241.93      216.49    134.33 o 
  -1   3  13    19114.51    18636.93    658.26 o 
   0   3  13       85.49       94.47    128.43 o 
   1   3  13    22970.62    22476.99    906.46 o 
   2   3  13      981.47     1114.79    173.22 o 
   3   3  13     8530.45     8741.53    486.55 o 
   4   3  13     8199.24     8553.44    576.50 o 
   5   3  13     3960.50     4056.50    504.61 o 
   6   3  13     7020.74     8152.95    734.09 o 
   7   3  13       92.65       73.15    457.20 o 
   8   3  13      230.00      156.99    215.18 o 
   9   3  13        2.97      -56.93    244.04 o 
  10   3  13       50.73      -30.76    538.98 o 
  11   3  13     1671.93     1937.78    490.33 o 
 -12   4  13      202.35       -7.44    222.29 o 
 -11   4  13     3190.88     2631.58    581.44 o 
 -10   4  13      118.04       61.36    160.27 o 
  -9   4  13     4014.47     4315.24    453.05 o 
  -8   4  13    13929.91    15834.38    989.43 o 
  -7   4  13     6898.10     7960.12    524.92 o 
  -6   4  13     4448.52     4656.44    384.17 o 
  -5   4  13     8362.58     8932.41    513.58 o 
  -4   4  13     1812.52     1912.00    180.31 o 
  -3   4  13     3746.40     4037.50    256.80 o 
  -2   4  13      513.58      386.57     99.49 o 
  -1   4  13      933.19      640.15    158.76 o 
   0   4  13      889.74     1004.89    214.12 o 
   1   4  13     3499.01     3767.42    279.96 o 
   2   4  13      166.51       85.65     87.45 o 
   3   4  13      408.43      294.87    122.67 o 
   4   4  13     1489.96     1387.97    259.80 o 
   5   4  13     5877.30     6347.90    523.17 o 
   6   4  13     5287.84     6849.27    674.10 o 
   7   4  13     4397.44     4971.73    605.30 o 
   8   4  13     1583.44     2934.39    531.83 o 
   9   4  13     5574.43     5949.29    775.21 o 
  10   4  13      891.70      715.41    560.53 o 
  11   4  13     2590.91     2253.93    562.71 o 
 -12   5  13      614.44      213.24    244.44 o 
 -11   5  13     5905.08     5854.89    961.33 o 
 -10   5  13     1407.84     1748.17    553.85 o 
  -9   5  13     1167.13     1263.23    225.61 o 
  -8   5  13      677.69      912.47    282.76 o 
  -7   5  13        5.05       75.09    118.16 o 
  -6   5  13      640.94      612.93    212.00 o 
  -5   5  13     2676.98     2758.66    276.42 o 
  -4   5  13     2433.30     2183.68    177.21 o 
  -3   5  13     4310.40     4260.86    246.76 o 
  -2   5  13     1485.33     1512.29    165.87 o 
  -1   5  13    11783.55    10754.72    568.37 o 
   0   5  13      600.90      573.41    100.10 o 
   1   5  13     8423.95     8371.69    363.39 o 
   2   5  13     4191.33     4038.13    314.18 o 
   3   5  13     7604.32     7930.33    488.70 o 
   4   5  13     4706.56     4318.15    459.39 o 
   5   5  13      586.77      330.53    258.31 o 
   6   5  13     1019.74     1395.63    368.51 o 
   7   5  13      477.59      608.08    272.51 o 
   8   5  13      324.08      176.62    238.96 o 
   9   5  13       24.51      145.71    757.80 o 
  10   5  13       16.01      405.41    315.21 o 
 -11   6  13     2070.63     1806.09    538.33 o 
 -10   6  13     4341.10     5064.00    874.11 o 
  -9   6  13     3076.50     3326.75    464.91 o 
  -8   6  13     3449.87     3063.75    280.52 o 
  -7   6  13     4683.23     4821.62    346.79 o 
  -6   6  13    11881.92    11471.13    512.30 o 
  -5   6  13     3577.62     3507.90    340.09 o 
  -4   6  13     7221.21     7639.50    533.35 o 
  -3   6  13     5193.05     5064.54    268.12 o 
  -2   6  13     6445.88     6112.30    422.82 o 
  -1   6  13      618.77      349.67    127.60 o 
   0   6  13      143.98      101.58    209.65 o 
   1   6  13        2.90       22.90    153.11 o 
   2   6  13      112.26       89.74    109.99 o 
   3   6  13       47.19      -79.13    150.71 o 
   4   6  13     3983.28     4336.95    374.92 o 
   5   6  13     2345.42     2399.83    607.07 o 
   6   6  13     4019.03     4527.06    762.05 o 
   7   6  13     2732.69     2663.51    417.18 o 
   8   6  13     4064.46     4083.40    575.85 o 
   9   6  13     3060.08     3122.02    542.71 o 
  10   6  13     2338.21     2672.22    557.55 o 
 -11   7  13     2441.09     3422.90    773.65 o 
 -10   7  13     5033.91     5086.67    919.35 o 
  -9   7  13       10.01       -8.00    234.77 o 
  -8   7  13      178.70      -34.15    168.65 o 
  -7   7  13      822.54     1420.25    507.92 o 
  -6   7  13      861.94      715.17    245.38 o 
  -5   7  13      880.29     1125.75    289.79 o 
  -4   7  13     5586.94     5579.06    758.99 o 
  -3   7  13     1155.67     1333.14    209.59 o 
  -2   7  13     9777.64     9550.96    604.41 o 
  -1   7  13     4042.60     3421.07    412.23 o 
   0   7  13     6853.84     6775.66    619.68 o 
   1   7  13    13408.99    12806.89    876.89 o 
   2   7  13     8080.72     7651.21    728.21 o 
   3   7  13     3476.60     3550.95    529.32 o 
   4   7  13     4170.72     4185.70    364.82 o 
   5   7  13      202.92      236.51    230.43 o 
   6   7  13     4004.75     4757.22    470.94 o 
   7   7  13       87.86      515.13    259.72 o 
   8   7  13      105.40      412.91    604.82 o 
   9   7  13       18.29      412.81    457.54 o 
  10   7  13       40.82       -5.75    339.53 o 
 -11   8  13     1173.13     1024.00    440.33 o 
 -10   8  13     3655.72     3987.30    809.23 o 
  -9   8  13      437.01      506.91    340.74 o 
  -8   8  13     5501.90     5043.98    541.61 o 
  -7   8  13     2058.07     1971.32    332.02 o 
  -6   8  13    12525.33    11840.40    733.50 o 
  -5   8  13      765.92      299.07    304.34 o 
  -4   8  13     8690.64     8003.98   1050.95 o 
  -3   8  13     1420.28     1477.70    198.12 o 
  -2   8  13    12556.31    12720.69    684.11 o 
  -1   8  13     1965.54     1620.04    280.95 o 
   0   8  13       51.13       27.60    142.00 o 
   1   8  13      149.09       39.02    257.25 o 
   2   8  13      154.07      214.58    174.58 o 
   3   8  13       58.00     -220.41    220.41 o 
   4   8  13     5007.60     5359.15    671.24 o 
   5   8  13      953.84     1075.14    440.28 o 
   6   8  13     4243.63     3954.41    625.03 o 
   7   8  13      670.77     1171.17    615.37 o 
   8   8  13     6226.69     5620.62    835.96 o 
   9   8  13     1864.91     1345.00    825.26 o 
 -10   9  13     3375.46     3485.27    760.24 o 
  -9   9  13        3.95      414.15    360.91 o 
  -8   9  13     1994.90     2523.83    699.26 o 
  -7   9  13      149.62      553.25    384.54 o 
  -6   9  13       38.71      210.73    370.51 o 
  -5   9  13      371.00      442.16    270.25 o 
  -4   9  13     3948.88     3617.27    720.58 o 
  -2   9  13    13058.13    11931.99    642.66 o 
  -1   9  13     9410.61     9029.91    647.58 o 
   0   9  13    10140.79     9612.02    729.97 o 
   1   9  13     4001.95     2639.48    406.31 o 
   2   9  13    15468.65    12851.04    932.93 o 
   3   9  13       32.62       54.44    164.39 o 
   4   9  13     3325.63     2877.24    490.45 o 
   5   9  13      971.85      407.34    363.61 o 
   6   9  13      795.53     1098.39    563.27 o 
   7   9  13      413.46     1342.45    574.81 o 
   8   9  13       97.94     -260.55    380.58 o 
   9   9  13       11.97      320.07    444.10 o 
 -10  10  13     2100.00     1484.79    538.33 o 
  -9  10  13       59.19      243.91    272.57 o 
  -8  10  13     7877.36     9137.25   1184.62 o 
  -7  10  13      733.06      469.66    327.49 o 
  -6  10  13    16532.04    16795.79   1560.04 o 
  -5  10  13      185.36       23.82    236.79 o 
  -4  10  13    11568.58    10907.72   1265.03 o 
  -3  10  13      928.65     1172.72    448.90 o 
  -2  10  13     1169.59      911.43    194.95 o 
  -1  10  13      210.18      111.93    125.98 o 
   0  10  13      696.85      721.95    287.54 o 
   1  10  13      148.48      180.01    210.79 o 
   2  10  13       99.83      132.54    260.07 o 
   3  10  13     1199.65     1182.07    507.29 o 
   4  10  13     4463.45     4185.15    622.20 o 
   5  10  13      132.37      169.75    411.70 o 
   6  10  13     6962.32     7803.19   1300.69 o 
   7  10  13      100.50      246.08    392.12 o 
   8  10  13     4669.23     4347.18   1055.12 o 
  -9  11  13        6.36      205.30    330.87 o 
  -8  11  13      674.84     1841.32    612.99 o 
  -7  11  13     1481.86     1775.20    600.80 o 
  -6  11  13      657.45      736.93    452.25 o 
  -5  11  13       43.85      257.85    352.01 o 
  -4  11  13     4426.18     5119.17    882.79 o 
  -3  11  13        9.43     -331.33    331.33 o 
  -2  11  13     5551.53     3088.45   1274.29 o 
  -1  11  13       28.23     -153.47    210.15 o 
   0  11  13    12190.72    11199.52   1346.63 o 
   1  11  13     2006.48     1275.95   1013.53 o 
   2  11  13    10000.84     8804.72   1696.26 o 
   3  11  13      697.31      574.34    276.51 o 
   4  11  13     7665.98     6914.49   1158.63 o 
   5  11  13      428.34     -335.71    335.71 o 
   6  11  13      379.25      233.81    307.31 o 
   7  11  13      317.26      396.56    295.90 o 
   8  11  13       68.63      275.76    543.98 o 
  -8  12  13     4765.87     5482.09    987.65 o 
  -7  12  13       89.66      314.04    362.93 o 
  -6  12  13     7802.67     8464.15   1184.62 o 
  -5  12  13       42.76     -306.31    306.31 o 
  -4  12  13    11509.01    12464.16   1369.94 o 
  -3  12  13      547.59      672.16    388.35 o 
  -2  12  13     6431.44     6872.26   1068.07 o 
  -1  12  13      213.56      177.12    509.72 o 
   0  12  13      807.66      309.89    147.74 o 
   1  12  13     1245.61      783.67    266.18 o 
   2  12  13     2238.08     1670.41    369.97 o 
   3  12  13       19.83      304.60    394.57 o 
   4  12  13     1303.08      983.26    526.34 o 
   5  12  13      163.05     1007.10    520.10 o 
   6  12  13     4603.08     3752.04    942.97 o 
   7  12  13      307.03      396.15    259.56 o 
  -7  13  13        0.83      -58.16    225.91 o 
  -6  13  13        7.20      602.43    475.36 o 
  -5  13  13        0.98      502.71    342.47 o 
  -4  13  13     2209.21     2115.31    634.71 o 
  -3  13  13      239.71      556.75    405.29 o 
  -2  13  13     6148.69     5408.73    993.94 o 
  -1  13  13      151.34     -238.28    318.64 o 
   0  13  13    10195.08    11732.07   1478.37 o 
   1  13  13       39.84      531.00    507.65 o 
   2  13  13     7466.04     7646.29   1273.55 o 
   3  13  13     1764.99      881.49    547.15 o 
   4  13  13     3178.61     4121.29    977.19 o 
   5  13  13       20.27       26.09    385.95 o 
   6  13  13     1958.15     1546.86    749.45 o 
  -6  14  13     5421.05     6655.25   1081.52 o 
  -5  14  13     1022.72     1103.78    497.76 o 
  -4  14  13     4635.96     4501.85    887.41 o 
  -3  14  13      321.73      623.05    424.20 o 
  -2  14  13     2566.64     1885.99    621.32 o 
  -1  14  13      602.73      563.38    327.11 o 
   0  14  13      533.41      836.13    502.21 o 
   1  14  13       21.26      -12.84    380.56 o 
   2  14  13      144.81      122.46    357.61 o 
   3  14  13       13.59      250.28    300.86 o 
   4  14  13     1144.15     1206.62    629.83 o 
   5  14  13      238.17      -49.50    310.75 o 
  -5  15  13      249.26       66.46    299.53 o 
  -4  15  13      350.20      207.43    411.56 o 
  -3  15  13     1295.06      972.64    523.95 o 
  -2  15  13     5571.10     4936.33    962.18 o 
  -1  15  13     1240.93      619.44    283.47 o 
   0  15  13     4077.83     4253.83   1015.21 o 
   1  15  13     1097.14     1960.22    628.03 o 
   2  15  13     5627.93     4407.46    990.65 o 
   3  15  13      747.93       47.49    419.81 o 
  -2  16  13      364.01      853.08    472.18 o 
  -1  16  13      515.85      225.70    278.22 o 
   0  16  13       14.88     -141.84    368.37 o 
   1  16  13       62.50     -327.12    327.12 o 
 -12   0  14     7149.55     7753.27    967.28 o 
 -10   0  14    13407.63    15443.32   1344.24 o 
  -8   0  14      283.84      258.42    273.73 o 
  -6   0  14      568.50      525.29    253.44 o 
  -4   0  14     3746.89     4290.32    624.61 o 
  -2   0  14    40554.46    41404.81   1408.13 o 
   0   0  14    13108.74    12331.32    837.27 o 
   2   0  14     9908.52     9202.33    777.17 o 
   4   0  14     4216.35     4615.62    711.74 o 
   6   0  14     2251.96     2365.04    635.26 o 
   8   0  14     1335.10     1903.66    558.92 o 
  10   0  14     1090.93     1280.94    564.21 o 
 -12   1  14      364.56      221.72    242.79 o 
 -11   1  14      183.22      148.75    521.36 o 
 -10   1  14     4058.64     4742.84    535.18 o 
  -9   1  14      338.45      677.09    247.95 o 
  -8   1  14     8637.64     8870.65    598.76 o 
  -7   1  14      253.16      310.58    184.94 o 
  -6   1  14    46206.05    52560.35   1274.00 o 
  -5   1  14     2352.47     2746.95    380.09 o 
  -4   1  14     9509.43    10810.40    459.59 o 
  -3   1  14        8.86       -1.48    121.80 o 
  -2   1  14    10669.82    11528.20    532.17 o 
  -1   1  14       28.76       52.44    122.66 o 
   0   1  14       19.57      -23.32    114.76 o 
   1   1  14     1807.73     1792.86    243.25 o 
   2   1  14     3105.87     3122.61    368.91 o 
   3   1  14      102.95       85.87    125.63 o 
   4   1  14     5864.85     6176.88    628.48 o 
   5   1  14     1896.17     2186.33    371.05 o 
   6   1  14    13068.56    14771.67    988.10 o 
   7   1  14       69.04      299.48    246.20 o 
   8   1  14     2873.63     2697.00    521.67 o 
   9   1  14      690.64      623.20    280.44 o 
  10   1  14     4852.45     4718.50    746.10 o 
 -12   2  14     4547.22     5254.16    851.98 o 
 -11   2  14      242.00       50.89    127.21 o 
 -10   2  14     3551.13     4545.61    521.53 o 
  -9   2  14      260.79      290.42    173.86 o 
  -8   2  14      240.19      422.73    166.92 o 
  -7   2  14      123.74       73.45    135.98 o 
  -6   2  14       71.35     -177.30    177.30 o 
  -5   2  14       80.85      -43.21    156.83 o 
  -4   2  14      697.80      660.50    167.20 o 
  -3   2  14       98.75       21.05    100.38 o 
  -2   2  14    14369.82    16104.66    619.91 o 
  -1   2  14      452.39      316.63    114.45 o 
   0   2  14    12107.85    11496.75    566.83 o 
   1   2  14      157.07       36.04    174.33 o 
   2   2  14    11026.48    12199.71    574.17 o 
   3   2  14      530.78      586.89    194.80 o 
   4   2  14     3019.91     3111.26    415.54 o 
   5   2  14     2900.03     3078.32    459.63 o 
   6   2  14    13102.04    14099.36   1233.86 o 
   7   2  14      627.69      621.71    288.32 o 
   8   2  14      458.83      154.47    274.82 o 
   9   2  14      113.75       15.09    249.06 o 
  10   2  14     1157.87      704.68    374.64 o 
 -12   3  14     1334.30     1254.02    509.49 o 
 -11   3  14       63.58     -271.46    271.46 o 
 -10   3  14     6868.21     7728.76    633.02 o 
  -9   3  14     1146.41     1209.02    374.19 o 
  -8   3  14     2851.96     3557.57    371.05 o 
  -7   3  14     3715.95     3915.94    391.00 o 
  -6   3  14    10263.67    10822.41    618.46 o 
  -5   3  14      886.05     1105.15    214.35 o 
  -4   3  14     5717.77     5970.45    329.79 o 
  -3   3  14     4806.91     5190.89    310.33 o 
  -2   3  14     9792.27    10365.00    497.74 o 
  -1   3  14     1960.55     1852.36    225.16 o 
   0   3  14        6.65       80.22    133.74 o 
   1   3  14      391.26      548.60    191.89 o 
   2   3  14       28.14      113.51    270.50 o 
   3   3  14     1196.90      621.11    292.22 o 
   4   3  14     2003.67     1421.36    325.84 o 
   5   3  14      900.51      738.96    255.50 o 
   6   3  14    12719.61    15649.61   1030.08 o 
   7   3  14      838.53      924.76    618.82 o 
   8   3  14     4585.85     6388.25    864.73 o 
   9   3  14     1434.12      995.67    370.39 o 
  10   3  14     2894.29     2933.86    601.06 o 
 -11   4  14     1411.65     2082.22    592.01 o 
 -10   4  14     1100.84     1207.77    477.61 o 
  -9   4  14      420.31      273.25    207.46 o 
  -8   4  14      441.59      134.38    143.39 o 
  -7   4  14     1581.49     1453.77    246.46 o 
  -6   4  14        2.60       93.41    280.04 o 
  -5   4  14     1223.00      865.21    170.12 o 
  -4   4  14     1679.82     1722.76    175.44 o 
  -3   4  14      894.28      797.54    128.73 o 
  -2   4  14    18662.53    20300.11    573.38 o 
  -1   4  14     3182.78     2745.16    314.40 o 
   0   4  14    14374.35    15147.74    750.78 o 
   1   4  14     2633.38     2522.91    261.63 o 
   2   4  14     5847.88     5908.49    418.76 o 
   3   4  14       44.49      -87.35    138.71 o 
   4   4  14     7378.28     6608.87    598.46 o 
   5   4  14     2655.39     2657.45    366.45 o 
   6   4  14     2058.95     2311.38    418.26 o 
   7   4  14      352.69      389.04    267.02 o 
   8   4  14      565.91      738.01    333.74 o 
   9   4  14       28.05      388.46    380.98 o 
  10   4  14      147.11      559.35    309.88 o 
 -11   5  14      796.37      685.75    403.84 o 
 -10   5  14     5068.96     5083.19    833.19 o 
  -9   5  14     2650.87     2241.97    915.79 o 
  -8   5  14     3290.44     3991.93    373.81 o 
  -7   5  14     6104.82     7295.81    549.76 o 
  -6   5  14    14081.39    14542.98    652.62 o 
  -5   5  14     4753.02     4622.58    377.73 o 
  -4   5  14     2407.66     2163.87    197.74 o 
  -3   5  14     2794.56     2936.29    234.81 o 
  -2   5  14     2172.27     1929.88    190.67 o 
  -1   5  14     2290.99     2066.93    207.29 o 
   0   5  14      917.60      666.92    149.48 o 
   1   5  14        0.02      111.45    138.88 o 
   2   5  14     1197.70     1071.62    174.71 o 
   3   5  14     2532.64     2616.52    309.69 o 
   4   5  14      875.53      501.19    213.33 o 
   5   5  14      569.97      922.55    416.20 o 
   6   5  14     5994.21     6355.26    656.37 o 
   7   5  14     2188.95     2760.33    481.44 o 
   8   5  14     1116.44     1594.64    402.12 o 
   9   5  14     1979.28     2374.55    513.91 o 
  10   5  14     2135.91     2136.78    481.23 o 
 -11   6  14     1478.51     1501.78    517.59 o 
 -10   6  14     1761.84      830.11    359.08 o 
  -9   6  14     1031.63     1666.81    559.07 o 
  -8   6  14     1914.86     1816.72    753.97 o 
  -7   6  14      979.99      982.21    172.36 o 
  -6   6  14      194.33      169.48    137.60 o 
  -5   6  14     1260.90     1093.33    426.82 o 
  -4   6  14     3283.50     2728.67    359.69 o 
  -3   6  14     8498.26     8092.88    381.78 o 
  -2   6  14     3075.04     2696.60    360.92 o 
  -1   6  14    12295.44    12081.69    796.38 o 
   0   6  14     4746.81     5167.97    554.53 o 
   1   6  14     3020.69     2800.85    442.45 o 
   2   6  14     2117.51     1458.11    412.65 o 
   3   6  14     4030.27     3464.24    550.34 o 
   4   6  14     3430.31     3361.50    395.90 o 
   5   6  14     5602.06     4885.50    509.18 o 
   6   6  14     1361.47     1753.53    963.98 o 
   7   6  14      894.24      777.03    272.02 o 
   8   6  14       13.44      290.10    284.53 o 
   9   6  14      181.26      -73.34    288.86 o 
 -11   7  14     1351.67     1363.73    557.21 o 
 -10   7  14     1554.73     1280.06    525.14 o 
  -9   7  14     6571.02     8131.01   1100.33 o 
  -8   7  14     1857.76     2068.44    400.95 o 
  -7   7  14     4445.58     4461.98   1441.06 o 
  -6   7  14     1221.67     1128.14    251.32 o 
  -5   7  14     3134.35     3061.27    346.11 o 
  -4   7  14     2648.41     2462.99    283.24 o 
  -3   7  14     5751.50     5710.00    453.63 o 
  -2   7  14     3166.19     2773.99    362.29 o 
  -1   7  14     3879.44     3940.73    457.38 o 
   0   7  14      445.76     1167.08    288.50 o 
   1   7  14      523.49      334.04    330.65 o 
   2   7  14      474.68      631.27    267.88 o 
   3   7  14      236.98      275.33    240.34 o 
   4   7  14     3739.94     3263.78    358.23 o 
   5   7  14     4337.43     4836.14    611.33 o 
   6   7  14     3094.13     2641.15    374.81 o 
   7   7  14     4806.35     4209.30    580.68 o 
   8   7  14     1063.34     1268.43    576.67 o 
   9   7  14     1950.63     2207.45    448.40 o 
 -10   8  14      262.52      -38.95    295.55 o 
  -9   8  14     4056.45     4953.85    885.93 o 
  -8   8  14      791.07      952.06    496.49 o 
  -7   8  14     2959.96     2845.52    398.60 o 
  -6   8  14       54.68      139.51    198.29 o 
  -5   8  14     1204.39     1183.61    444.35 o 
  -4   8  14     1111.37     1048.61    498.37 o 
  -3   8  14     6054.65     5591.31    538.19 o 
  -2   8  14     2990.08     3078.67    364.56 o 
  -1   8  14    12542.70    12255.14   1033.86 o 
   0   8  14     3129.31     2940.65    441.01 o 
   1   8  14    12333.04    10823.85    840.84 o 
   2   8  14     7154.35     6476.07   1137.54 o 
   3   8  14     6610.85     5610.28    652.57 o 
   4   8  14     4285.55     4393.06    938.26 o 
   5   8  14     3132.87     1495.19    614.94 o 
   6   8  14      223.95      639.03    376.71 o 
   7   8  14     1205.82     1226.60    640.50 o 
   8   8  14       84.79     -122.84    402.19 o 
   9   8  14      222.53       14.89    554.73 o 
 -10   9  14      551.19      315.86    414.51 o 
  -9   9  14     6776.37     7895.62   1162.87 o 
  -8   9  14      418.15      526.10    392.79 o 
  -7   9  14    11909.21    11962.07   1377.20 o 
  -6   9  14     1717.54     1414.68    584.25 o 
  -5   9  14    10308.98     9416.87   1198.57 o 
  -4   9  14     1250.23     1043.98    454.45 o 
  -2   9  14     1744.92     1800.94    277.02 o 
  -1   9  14     1298.45     1321.35    361.65 o 
   0   9  14      851.55      789.46    268.68 o 
   1   9  14       56.78       70.31    237.22 o 
   2   9  14       12.24      -32.49    173.44 o 
   3   9  14      665.07      539.68    276.65 o 
   4   9  14       87.20       94.66    403.29 o 
   5   9  14     4539.65     3506.69    900.98 o 
   6   9  14      102.64      -82.67    392.15 o 
   7   9  14     3780.92     5454.40   1131.96 o 
   8   9  14      475.65     1560.67    655.31 o 
  -9  10  14     1855.59     2776.53    702.41 o 
  -8  10  14       24.90      -24.32    341.56 o 
  -7  10  14      362.28      413.75    359.26 o 
  -6  10  14        1.07     -236.22    268.28 o 
  -5  10  14      355.08      139.51    377.73 o 
  -4  10  14       12.11     -123.26    221.12 o 
  -3  10  14    11717.09    11737.78   1366.47 o 
  -2  10  14      120.12      151.53    153.30 o 
  -1  10  14    14600.15    12587.60   1346.16 o 
   0  10  14      380.39      125.06    200.02 o 
   1  10  14     9144.20     8031.67    744.59 o 
   2  10  14     1585.31     1362.89    333.15 o 
   3  10  14    13168.96    10804.17   2001.83 o 
   4  10  14      600.07      427.14    425.00 o 
   5  10  14     1983.95     2425.32    749.03 o 
   6  10  14      252.26       50.05    485.21 o 
   7  10  14       21.91      -70.53    337.88 o 
   8  10  14       22.71     -693.49    693.49 o 
  -8  11  14       17.81     -461.96    461.96 o 
  -7  11  14     6338.17     6900.35   1117.77 o 
  -6  11  14      572.43      131.32    250.60 o 
  -5  11  14     6770.86     7400.49   1094.32 o 
  -4  11  14      196.73     -450.47    450.47 o 
  -3  11  14     6787.62     6437.95   1027.41 o 
  -2  11  14     1290.41      768.37    451.08 o 
  -1  11  14      439.73      115.41    121.12 o 
   0  11  14        0.01      101.24    159.62 o 
   1  11  14      158.94      -30.70    307.01 o 
   2  11  14      437.01      613.13    211.11 o 
   3  11  14     1292.82      877.38    310.73 o 
   4  11  14     2005.97     1516.50    674.13 o 
   5  11  14     1511.56     1301.58    583.37 o 
   6  11  14      486.69      397.44    446.77 o 
   7  11  14     3656.69     3038.62    873.23 o 
  -8  12  14        6.50       65.21    403.59 o 
  -7  12  14       10.16      613.28    441.34 o 
  -6  12  14      337.21      320.33    345.98 o 
  -5  12  14      196.91      103.50    328.87 o 
  -4  12  14      655.02     1284.57    555.36 o 
  -3  12  14     3073.90     3212.42    769.90 o 
  -2  12  14        0.10     -127.03    333.20 o 
  -1  12  14    10751.65    11396.15   1438.62 o 
   0  12  14       95.57       58.43    303.97 o 
   1  12  14    12022.80    12166.27   1552.00 o 
   2  12  14       12.17     -149.85    244.94 o 
   3  12  14     8452.18     9255.07   1415.06 o 
   4  12  14      164.48     1189.09    622.34 o 
   5  12  14     1806.23     2200.09    743.12 o 
   6  12  14        4.60     -664.99    664.99 o 
  -7  13  14     4191.24     3472.69    856.76 o 
  -6  13  14       10.53      162.29    404.93 o 
  -5  13  14     3141.87     3868.11    815.42 o 
  -4  13  14      719.18     1075.35    548.36 o 
  -3  13  14     8154.18     8090.76   1200.25 o 
  -2  13  14       85.45     -148.16    386.62 o 
  -1  13  14     1344.06     1705.10    618.49 o 
   0  13  14      169.98     -506.36    506.36 o 
   1  13  14        1.53     -179.73    344.63 o 
   2  13  14        2.32       36.30    329.05 o 
   3  13  14      952.74     1192.27    679.66 o 
   4  13  14      129.70      348.63    370.95 o 
   5  13  14     3981.63     4494.36   1050.42 o 
  -5  14  14      342.54      541.71    385.63 o 
  -4  14  14        1.97      -31.44    358.64 o 
  -3  14  14     2835.03     2496.44    705.23 o 
  -2  14  14      861.85      667.70    321.73 o 
  -1  14  14     5032.21     4474.43    946.68 o 
   0  14  14      668.63      832.17    405.96 o 
   1  14  14     8056.06     9459.58   1383.54 o 
   2  14  14     1308.57     2430.51    802.65 o 
   3  14  14     6729.98     6388.71   1247.84 o 
   4  14  14      523.81      945.43    540.97 o 
  -3  15  14      553.68      747.11    471.71 o 
  -2  15  14      433.39     1279.74    654.14 o 
  -1  15  14     1223.84     1420.64    575.59 o 
   0  15  14      830.07      972.08    548.80 o 
   1  15  14      145.62      370.11    420.90 o 
   2  15  14       12.69     -373.30    376.73 o 
 -11   0  15      887.58     1250.23    427.62 o 
  -9   0  15     6641.16     8423.26   1022.57 o 
  -7   0  15    39730.63    42788.97   1719.25 o 
  -5   0  15    37889.05    42589.84   1696.85 o 
  -3   0  15     5597.92     6284.67    576.40 o 
  -1   0  15     2832.55     2559.26    396.12 o 
   1   0  15      377.45      398.07    240.76 o 
   3   0  15     2030.21     2103.10    468.86 o 
   5   0  15     2930.13     3883.47    716.85 o 
   7   0  15     6415.60     7084.15   1094.25 o 
   9   0  15     3583.86     4438.85    988.43 o 
 -11   1  15     4851.10     5378.40    583.69 o 
 -10   1  15        1.83      203.71    184.49 o 
  -9   1  15     1919.44     1961.49    359.75 o 
  -8   1  15      435.56      274.69    167.16 o 
  -7   1  15     1707.63     1745.75    257.92 o 
  -6   1  15      339.89      225.80    140.82 o 
  -5   1  15     3346.05     3295.37    441.01 o 
  -4   1  15        2.94       17.09     92.99 o 
  -3   1  15     5358.64     5075.35    362.38 o 
  -2   1  15      376.63      209.80    131.71 o 
  -1   1  15    19647.37    20205.13    749.90 o 
   0   1  15     1271.18     1241.86    203.19 o 
   1   1  15    18134.21    18560.33    776.25 o 
   2   1  15      563.49      391.29    180.36 o 
   3   1  15     5868.82     6228.97    621.05 o 
   4   1  15      373.01      388.19    199.17 o 
   5   1  15      576.65      883.58    247.95 o 
   6   1  15      171.20      245.51    203.47 o 
   7   1  15      670.58     1213.01    358.72 o 
   8   1  15      147.11      137.96    252.31 o 
   9   1  15        7.57     -238.21    266.50 o 
  10   1  15       44.08      384.22    330.52 o 
 -11   2  15     2877.27     3214.25    726.18 o 
 -10   2  15      373.15      366.60    152.47 o 
  -9   2  15     4892.76     5233.32    559.15 o 
  -8   2  15        8.56      -79.69    214.21 o 
  -7   2  15     9587.93    10618.13    656.56 o 
  -6   2  15     6245.35     7356.78    514.06 o 
  -5   2  15    15126.84    16958.13    817.80 o 
  -4   2  15     1371.86     1281.66    179.36 o 
  -3   2  15     2936.80     3026.91    285.51 o 
  -2   2  15        4.80      -85.45    124.63 o 
  -1   2  15     3225.60     3512.50    355.81 o 
   0   2  15     1435.36     1729.07    240.52 o 
   1   2  15      724.82      896.07    285.41 o 
   2   2  15     1056.33     1131.54    218.35 o 
   3   2  15     1574.46     1851.98    349.57 o 
   4   2  15       55.72      316.34    165.24 o 
   5   2  15     7161.37     9619.45    782.42 o 
   6   2  15     1374.20      882.10    318.22 o 
   7   2  15     6961.97     7645.36    778.15 o 
   8   2  15     1548.13     1142.94    319.36 o 
   9   2  15     6367.16     7129.18    840.70 o 
  10   2  15      282.49      546.59    281.76 o 
 -11   3  15     3730.13     4966.76    872.87 o 
 -10   3  15      164.10      256.16    263.06 o 
  -9   3  15      502.74      668.82    231.53 o 
  -8   3  15      365.61      343.57    141.00 o 
  -7   3  15       17.06      -42.16    139.28 o 
  -6   3  15        0.32      308.57    221.63 o 
  -5   3  15      468.34      464.39    171.15 o 
  -4   3  15     1228.67     1221.74    167.74 o 
  -3   3  15     1714.14     1889.79    203.84 o 
  -2   3  15     1413.71     1452.06    188.77 o 
  -1   3  15    14417.43    13359.47    615.76 o 
   0   3  15     2282.01     2346.80    388.69 o 
   1   3  15     9184.01     9440.29    798.64 o 
   2   3  15      576.49      724.74    177.54 o 
   3   3  15    10983.67    11519.14    673.55 o 
   4   3  15       17.72     -191.30    230.59 o 
   5   3  15     5441.77     7269.63    683.09 o 
   6   3  15     1029.01      672.60    288.52 o 
   7   3  15      790.69      775.27    505.59 o 
   8   3  15        5.01      468.06    320.43 o 
   9   3  15       16.15      139.81    326.48 o 
 -11   4  15     3900.29     4313.81    833.33 o 
 -10   4  15     1692.40     2751.52    708.86 o 
  -9   4  15     6753.57     8345.85   1124.26 o 
  -8   4  15     2014.18     2619.36    330.09 o 
  -7   4  15     3329.90     3586.64    376.39 o 
  -6   4  15     7224.67     7113.66    572.17 o 
  -5   4  15     7825.55     7464.09    507.65 o 
  -4   4  15     5138.97     5063.95    335.23 o 
  -3   4  15     9291.83     9961.56    472.88 o 
  -2   4  15     6373.42     6468.89    381.65 o 
  -1   4  15     6216.37     6532.83    625.05 o 
   0   4  15      294.84      550.82    384.15 o 
   1   4  15      268.44      331.25    233.48 o 
   2   4  15     2682.06     2472.90    292.47 o 
   3   4  15     2553.09     2616.18    324.08 o 
   4   4  15     1998.26     2144.26    383.44 o 
   5   4  15     1228.60     1437.73    344.09 o 
   6   4  15      217.50      599.32    266.86 o 
   7   4  15     3307.40     3452.79    535.64 o 
   8   4  15     1612.64     1493.78    416.93 o 
   9   4  15     2262.73     2164.04    540.12 o 
 -11   5  15     2306.59     2179.35    616.68 o 
 -10   5  15      299.90      508.06    390.20 o 
  -9   5  15     1740.35     2670.85    696.37 o 
  -8   5  15      209.15      658.14    290.43 o 
  -7   5  15        1.23       16.15    155.12 o 
  -6   5  15        1.92       90.69    255.99 o 
  -5   5  15      490.09      249.05    141.28 o 
  -4   5  15     1210.64     1209.97    165.11 o 
  -3   5  15     4705.87     4632.71    335.67 o 
  -2   5  15     3251.26     3027.65    265.28 o 
  -1   5  15     9699.49     8740.22    433.13 o 
   0   5  15     6134.54     6013.01    343.95 o 
   1   5  15     2280.04     2303.80    352.30 o 
   2   5  15     3215.23     3174.65    298.80 o 
   3   5  15     9874.72    10801.96    604.90 o 
   4   5  15       63.39      259.80    700.69 o 
   5   5  15      105.43      -67.00    473.70 o 
   6   5  15       52.92      435.19    276.93 o 
   7   5  15      203.87      654.34    439.10 o 
   8   5  15      819.49      759.57    320.96 o 
   9   5  15        7.99     -152.58    330.98 o 
 -10   6  15     2903.68     3237.43    783.26 o 
  -9   6  15     4737.48     5102.69    923.90 o 
  -8   6  15     6169.92     5836.61   1096.92 o 
  -7   6  15     4652.17     4048.63    963.04 o 
  -6   6  15     2879.43     2701.54    300.48 o 
  -5   6  15     4416.60     4044.23    446.41 o 
  -4   6  15     8138.54     8338.20    464.31 o 
  -3   6  15     2278.44     2355.75    368.47 o 
  -2   6  15     4898.77     5346.44    522.53 o 
  -1   6  15      341.56       93.58    375.81 o 
   0   6  15      374.84      -17.56    292.01 o 
   1   6  15      280.84      110.74    161.30 o 
   2   6  15      739.84      584.09    248.50 o 
   3   6  15      835.51      668.18    166.21 o 
   4   6  15     1599.84     1233.05    237.60 o 
   5   6  15     1778.42     1328.67    278.63 o 
   6   6  15     2891.57     3303.50   1282.48 o 
   7   6  15     1794.06     2225.16    426.55 o 
   8   6  15     3349.65     3647.64    586.49 o 
   9   6  15     1526.50     1665.31    412.53 o 
 -10   7  15     1700.26     2204.97    614.64 o 
  -9   7  15      495.65      557.58    457.08 o 
  -8   7  15      148.77     -123.80    286.76 o 
  -7   7  15      286.87       98.39    269.64 o 
  -6   7  15       19.24       -8.37    153.34 o 
  -5   7  15      519.34      360.12    171.82 o 
  -4   7  15      724.36      515.94    127.79 o 
  -3   7  15      310.27      162.00    173.07 o 
  -2   7  15     4857.71     4098.94    462.65 o 
  -1   7  15     6133.59     4520.76    513.83 o 
   0   7  15     5119.55     4882.66    565.25 o 
   1   7  15     4985.72     4288.70    550.51 o 
   2   7  15     6424.50     5625.11    852.98 o 
   3   7  15    12087.66    10442.30    917.68 o 
   4   7  15     7180.02     5652.58    460.61 o 
   5   7  15     4578.43     3652.95    648.82 o 
   6   7  15     1266.17     1076.35    239.08 o 
   7   7  15       63.71       74.14    329.39 o 
   8   7  15      248.77      545.22    587.96 o 
 -10   8  15     3041.01     3835.77    857.39 o 
  -9   8  15     1227.72     1773.19    609.17 o 
  -8   8  15     9975.75    12119.11   1426.56 o 
  -7   8  15      908.19      801.71    452.62 o 
  -6   8  15     3822.41     3432.61    771.28 o 
  -5   8  15     1145.70      820.68    474.30 o 
  -4   8  15    12132.47    12739.10   1432.53 o 
  -3   8  15      743.65      905.36    194.49 o 
  -2   8  15     4411.93     4020.71    435.02 o 
  -1   8  15      507.02      521.56    239.85 o 
   0   8  15      992.24      338.13    403.54 o 
   1   8  15        0.43     -222.49    222.49 o 
   2   8  15      712.53      595.06    259.09 o 
   3   8  15        4.79      -16.59    215.00 o 
   4   8  15     5131.45     4193.16    918.51 o 
   5   8  15      371.80      -28.93    346.80 o 
   6   8  15     2575.66     1909.75   1434.60 o 
   7   8  15      872.32      762.39    528.15 o 
   8   8  15     4194.68     6456.56   1233.91 o 
  -9   9  15      104.96      -98.46    281.93 o 
  -8   9  15     1213.02     2223.85    691.62 o 
  -7   9  15      274.97      413.75    360.78 o 
  -6   9  15      145.59      601.92    439.57 o 
  -5   9  15      386.53      285.40    411.55 o 
  -4   9  15     4786.64     4278.95    828.03 o 
  -3   9  15      238.98       32.19    205.96 o 
  -2   9  15     4428.86     3619.39    607.14 o 
  -1   9  15      305.34      243.32    158.81 o 
   0   9  15     8241.46     6377.31    641.19 o 
   1   9  15      716.60      621.95    294.42 o 
   2   9  15     7832.91     7298.30    763.46 o 
   3   9  15     2975.65     2230.21    454.64 o 
   4   9  15     3948.25     4855.19    974.72 o 
   5   9  15     1894.64     1606.79    594.07 o 
   6   9  15     1303.00      905.20   1221.21 o 
   7   9  15      131.90      -58.54    482.48 o 
  -8  10  15     5678.30     5940.82   1107.25 o 
  -7  10  15      340.73     1042.48    567.54 o 
  -6  10  15     9026.95     8174.84   1182.63 o 
  -5  10  15      601.18      775.40    503.31 o 
  -4  10  15     8916.36     9543.11   1280.72 o 
  -3  10  15        7.85     -175.40    337.68 o 
  -2  10  15     9301.21    11021.10   1407.54 o 
  -1  10  15      355.73      607.26    234.00 o 
   0  10  15      127.10      144.80    314.15 o 
   1  10  15      354.21      822.98    296.06 o 
   2  10  15     1970.19     1679.18    379.27 o 
   3  10  15      722.48      287.83    278.23 o 
   4  10  15     1312.03     1670.99    695.90 o 
   5  10  15       98.32      561.37    465.60 o 
   6  10  15     2857.08     2733.95    852.43 o 
   7  10  15       98.62      281.38    604.36 o 
  -8  11  15       12.89      655.32    465.76 o 
  -7  11  15     1080.51     1667.08    602.30 o 
  -6  11  15      201.78      361.73    336.13 o 
  -5  11  15      531.29      977.95    505.07 o 
  -4  11  15      453.03     1068.72    497.52 o 
  -3  11  15      133.65      105.88    277.69 o 
  -2  11  15     5064.94     4021.21    883.92 o 
  -1  11  15     1854.45     1489.09    557.83 o 
   0  11  15     9300.53    10840.16   1452.75 o 
   1  11  15      293.96      -95.18    289.23 o 
   2  11  15    10757.69     8548.98   1590.98 o 
   3  11  15      347.49     1072.55    674.59 o 
   4  11  15     6091.10     6649.50   1236.13 o 
   5  11  15        3.74      653.45    514.12 o 
   6  11  15     1281.80     1940.09    688.98 o 
  -7  12  15        2.35       31.83    397.72 o 
  -6  12  15     8469.84     9551.36   1313.63 o 
  -5  12  15       13.56      -73.66    271.20 o 
  -4  12  15     4139.60     4328.45    881.02 o 
  -3  12  15       31.30      522.64    566.44 o 
  -2  12  15     3933.34     3932.59    869.96 o 
  -1  12  15        0.23      850.95    456.51 o 
   0  12  15       18.12      443.04    435.47 o 
   1  12  15      374.01      492.76    384.64 o 
   2  12  15      355.06       88.70    273.20 o 
   3  12  15      281.62      824.46    531.79 o 
   4  12  15     3562.56     3989.07    993.40 o 
   5  12  15      107.92       -8.69    317.10 o 
  -5  13  15      380.03       23.79    354.66 o 
  -4  13  15     1291.03     1429.52    553.10 o 
  -3  13  15      181.34       39.57    359.12 o 
  -2  13  15     3736.40     4767.60    933.41 o 
  -1  13  15      181.70      117.96    274.59 o 
   0  13  15     6070.16     6148.68   1199.81 o 
   1  13  15     1941.73     2634.66    876.52 o 
   2  13  15    10058.38     9217.91   1453.56 o 
   3  13  15        2.95        0.00    466.51 o 
   4  13  15     3904.28     2765.70    833.95 o 
  -4  14  15     3211.13     4015.31    947.98 o 
  -3  14  15      690.78      502.69    346.60 o 
  -2  14  15     1997.06     2302.75    731.98 o 
  -1  14  15      239.44      181.62    257.59 o 
   0  14  15      378.15      266.51    359.02 o 
   1  14  15      201.04      341.47    351.70 o 
   2  14  15        8.93       50.27    595.03 o 
 -10   0  16     4829.50     5392.70    847.57 o 
  -8   0  16       80.62     -240.60    299.72 o 
  -6   0  16      239.81       82.87    254.11 o 
  -4   0  16     3082.96     4094.06    489.06 o 
  -2   0  16    20470.01    20905.36   1099.34 o 
   0   0  16    24251.99    26168.91   1296.81 o 
   2   0  16    10317.07     9433.38   1272.20 o 
   4   0  16     1969.84     2838.47    672.28 o 
   6   0  16       81.93      -11.28    286.79 o 
   8   0  16      392.21      560.29    459.28 o 
 -11   1  16       34.04      339.39    337.42 o 
 -10   1  16     4370.22     4543.21    558.40 o 
  -9   1  16      188.16      404.34    224.67 o 
  -8   1  16     7048.86     7490.77    685.72 o 
  -7   1  16       44.71     -120.63    174.78 o 
  -6   1  16    17035.93    18990.17    844.90 o 
  -5   1  16      251.91      147.19    141.60 o 
  -4   1  16    16144.48    17521.40    629.39 o 
  -3   1  16      896.00      468.81    131.17 o 
  -2   1  16     2286.74     2346.35    276.46 o 
  -1   1  16      216.82       75.02    121.52 o 
   0   1  16      370.17      519.43    209.33 o 
   1   1  16        7.84     -159.09    167.85 o 
   2   1  16       15.38     -229.66    423.11 o 
   3   1  16     3154.76     3203.41    467.75 o 
   4   1  16     2106.87     2445.40    370.79 o 
   5   1  16       68.02       90.89    243.31 o 
   6   1  16     3734.83     3865.83    560.98 o 
   7   1  16      526.68      528.75    286.41 o 
   8   1  16     6936.96     6997.82    847.92 o 
   9   1  16      398.44      625.21    495.42 o 
 -11   2  16       52.90     -217.65    284.44 o 
 -10   2  16     3972.31     4216.55    850.24 o 
  -9   2  16       14.40      320.96    257.44 o 
  -8   2  16     1988.54     1883.88    301.70 o 
  -7   2  16      204.67      137.97    187.15 o 
  -6   2  16      291.69      457.31    171.57 o 
  -5   2  16      326.24     -140.39    302.76 o 
  -4   2  16     3561.24     3546.89    288.96 o 
  -3   2  16     1278.04     1346.76    197.64 o 
  -2   2  16     2629.73     2387.30    261.56 o 
  -1   2  16      302.78      402.96    155.33 o 
   0   2  16    12840.90    13213.13    870.28 o 
   1   2  16     1257.67      776.29    445.07 o 
   2   2  16    12149.89    12577.56    852.90 o 
   3   2  16     5212.21     5778.33    601.58 o 
   4   2  16    11221.94    13134.02   1434.72 o 
   5   2  16       50.03       76.31    190.50 o 
   6   2  16      982.51     1144.57    366.01 o 
   7   2  16       30.30     -111.54    242.55 o 
   8   2  16      513.62      774.91    371.42 o 
   9   2  16      247.62       49.87    268.71 o 
 -10   3  16     4470.95     4100.20    847.97 o 
  -9   3  16     2169.20     1686.93    561.36 o 
  -8   3  16     4582.67     5407.35    540.73 o 
  -7   3  16      484.63      377.13    184.81 o 
  -6   3  16     9026.44     9686.28    876.39 o 
  -5   3  16     5391.02     5767.41    486.52 o 
  -4   3  16     2501.82     2258.15    254.49 o 
  -3   3  16     1734.90     1848.79    274.46 o 
  -2   3  16     7309.03     7535.00    553.56 o 
  -1   3  16       41.93       96.72    135.44 o 
   0   3  16     3887.72     3470.26    748.15 o 
   1   3  16      520.93      470.16    173.34 o 
   2   3  16      315.95      420.64    181.33 o 
   3   3  16      240.34      231.69    273.10 o 
   4   3  16     6164.86     7236.73    696.47 o 
   5   3  16      980.50     1162.46    584.23 o 
   6   3  16     4934.91     5764.60    657.48 o 
   7   3  16       34.74      681.97    268.05 o 
   8   3  16     3617.21     3238.48    553.98 o 
   9   3  16     1188.25     1013.73    375.67 o 
 -10   4  16     2154.25     2578.58    681.29 o 
  -9   4  16      974.29     1323.29    500.22 o 
  -8   4  16      511.12      377.27    293.79 o 
  -7   4  16      122.76      206.32    166.65 o 
  -6   4  16      791.01      710.59    209.55 o 
  -5   4  16       17.81     -145.19    145.19 o 
  -4   4  16     4474.56     4716.51    337.01 o 
  -3   4  16     3258.13     3229.21    287.89 o 
  -2   4  16     3513.70     3546.16    302.18 o 
  -1   4  16     8581.74     8662.07    860.11 o 
   0   4  16    10147.88     9359.03    789.40 o 
   1   4  16     4868.12     4983.32    400.96 o 
   2   4  16     5971.92     6248.36    461.72 o 
   3   4  16     2606.99     2448.37    387.71 o 
   4   4  16     1885.21     1637.75    343.57 o 
   5   4  16      134.16       49.92    206.17 o 
   6   4  16     1025.51      979.00    337.44 o 
   7   4  16      134.60      570.42    255.01 o 
   8   4  16      520.16      871.41    638.23 o 
 -10   5  16     1196.01     1291.19    636.57 o 
  -9   5  16     1815.12     1758.84    574.82 o 
  -8   5  16     3908.02     3626.17    787.45 o 
  -7   5  16     2044.23     1556.87    380.08 o 
  -6   5  16    14417.88    14668.31   1144.12 o 
  -5   5  16     2505.03     2309.23    283.76 o 
  -4   5  16     1200.95     1371.47    178.33 o 
  -3   5  16     3245.58     2827.57    277.61 o 
  -2   5  16     6950.34     6100.25    398.99 o 
  -1   5  16     4631.89     4280.13    308.97 o 
   0   5  16      810.70      705.19    137.95 o 
   1   5  16        1.56      130.65    179.26 o 
   2   5  16     1058.26      816.72    165.04 o 
   3   5  16     1674.60     1834.17    293.61 o 
   4   5  16     1358.93     1495.48    337.30 o 
   5   5  16      918.71     1101.38    293.56 o 
   6   5  16     4821.67     5896.85   1564.85 o 
   7   5  16      669.24      866.12    376.25 o 
   8   5  16     1447.03     1327.21    433.24 o 
 -10   6  16     2060.52     1722.34    630.21 o 
  -9   6  16      888.87     1908.79    642.92 o 
  -8   6  16      388.25      434.44    344.92 o 
  -7   6  16      932.84      872.06    494.34 o 
  -6   6  16      127.03       46.61    144.11 o 
  -5   6  16     1784.52     1308.81    460.74 o 
  -4   6  16     2590.57     2374.29    240.89 o 
  -3   6  16     5841.52     5531.92    333.24 o 
  -2   6  16     3870.07     2517.12    418.40 o 
  -1   6  16     2593.58     3457.78    478.74 o 
   0   6  16     5288.44     5400.62    613.65 o 
   1   6  16     9499.63     8142.87   1257.68 o 
   2   6  16     3967.65     2558.52    512.13 o 
   3   6  16     4092.98     3250.77    554.90 o 
   4   6  16     2928.00     2544.32   1110.24 o 
   5   6  16     1194.98     1335.11    282.65 o 
   6   6  16     2153.45     1787.93    405.77 o 
   7   6  16      268.60        6.95    567.92 o 
   8   6  16        2.11     -418.79    418.79 o 
  -9   7  16     2776.48     3708.57    823.47 o 
  -8   7  16     1277.25     1280.46    532.10 o 
  -7   7  16     9293.77    10096.80   1295.66 o 
  -6   7  16     3935.51     3816.14    788.83 o 
  -5   7  16     4385.52     3941.17    832.47 o 
  -4   7  16     1339.91     1394.36    200.72 o 
  -3   7  16      963.93      701.02    169.78 o 
  -2   7  16     3664.86     3619.71    503.46 o 
  -1   7  16     1824.94     1735.24    357.07 o 
   0   7  16      254.28      126.22    165.47 o 
   1   7  16     1078.31     1173.44    580.70 o 
   2   7  16      546.30      601.38    291.52 o 
   3   7  16      342.13      133.96    470.21 o 
   4   7  16     1731.64     1978.56    698.51 o 
   5   7  16     2786.31     3017.84    845.90 o 
   6   7  16     3375.81     3659.31    910.96 o 
   7   7  16     3736.32     4233.59   1036.11 o 
  -9   8  16     2682.87     4080.87    916.88 o 
  -8   8  16      831.92      937.21    554.92 o 
  -7   8  16     1558.76     1454.07    611.53 o 
  -6   8  16      254.51      413.75    339.12 o 
  -5   8  16     2815.05     2655.75    738.65 o 
  -4   8  16     1054.22     -231.02    367.26 o 
  -3   8  16     2096.82     1504.53    449.10 o 
  -2   8  16      902.86      684.52    193.26 o 
  -1   8  16     4976.57     4157.53    502.92 o 
   0   8  16      382.92      231.23    183.34 o 
   1   8  16     7629.11     7482.85   1022.12 o 
   2   8  16     1593.71      762.18    281.33 o 
   3   8  16     5750.34     6157.64   1133.11 o 
   4   8  16     2823.22     2138.15    773.87 o 
   5   8  16     4773.83     4366.23   1016.52 o 
   6   8  16      818.78      590.53    482.87 o 
   7   8  16      393.31      769.50    437.40 o 
  -8   9  16      661.32      892.26    477.69 o 
  -7   9  16     7869.62     7189.61   1166.75 o 
  -6   9  16      355.09      743.98    604.02 o 
  -5   9  16     5980.69     6243.34   1063.59 o 
  -4   9  16       30.95       29.62    301.19 o 
  -3   9  16     3945.10     4376.09    892.77 o 
  -2   9  16     3126.85     4260.00    958.30 o 
  -1   9  16     2200.12     2064.07    639.15 o 
   0   9  16       54.75      115.30    317.41 o 
   1   9  16      190.08      108.57    181.12 o 
   2   9  16       41.24       97.03    220.20 o 
   3   9  16     1468.49      633.14    447.71 o 
   4   9  16      429.79       -7.89    308.35 o 
   5   9  16     2167.63     2906.96    850.58 o 
   6   9  16     1049.46      991.85    421.88 o 
  -7  10  16       10.60       28.60    371.50 o 
  -6  10  16        1.53     -368.84    368.84 o 
  -5  10  16     1281.54      807.44    415.99 o 
  -4  10  16        5.95     -485.94    485.94 o 
  -3  10  16     6333.32     6149.77   1096.31 o 
  -2  10  16      598.71      761.90    503.20 o 
  -1  10  16     8611.60    10439.86   1428.66 o 
   0  10  16      213.05      370.14    353.55 o 
   1  10  16     6100.66     5737.14   1084.44 o 
   2  10  16      902.28     1231.42    552.67 o 
   3  10  16     6712.53     7342.61   1275.12 o 
   4  10  16      280.75      255.54    304.61 o 
   5  10  16     2332.89     1653.70    660.59 o 
   6  10  16        5.75     -428.02    431.56 o 
  -7  11  16     4140.32     3869.19    831.89 o 
  -6  11  16       56.56      582.36    440.31 o 
  -5  11  16     5992.86     5649.85   1012.09 o 
  -4  11  16     1367.14     1160.97    525.77 o 
  -3  11  16     3704.41     3214.84    786.85 o 
  -2  11  16      694.97      214.90    374.04 o 
  -1  11  16     2541.00     2598.81    804.15 o 
   0  11  16      952.43      982.92    471.89 o 
   1  11  16      188.11     -381.56    381.56 o 
   2  11  16      635.83      863.47    560.02 o 
   3  11  16      861.84     1340.69    701.30 o 
   4  11  16       57.92     -158.28    405.62 o 
   5  11  16     2789.70     3177.77    943.06 o 
  -5  12  16      114.55     -355.67    355.67 o 
  -4  12  16       22.18     -421.40    421.40 o 
  -3  12  16     1402.50     1300.14    568.72 o 
  -2  12  16        1.21     1027.02    615.34 o 
  -1  12  16     5493.72     5033.30   1038.76 o 
   0  12  16       26.52     -109.54    515.78 o 
   1  12  16     8756.03     7774.61   1340.35 o 
   2  12  16       90.37     -123.42    297.05 o 
   3  12  16     9407.98     7932.78   1343.31 o 
   4  12  16      142.10      -49.01    293.36 o 
  -4  13  16      291.34      -66.37    299.39 o 
  -3  13  16     2525.85     2689.30    781.69 o 
  -2  13  16      211.15      234.27    326.14 o 
  -1  13  16      383.90      124.23    316.07 o 
   0  13  16      213.70      -49.27    480.42 o 
   1  13  16        0.37      -85.68    306.59 o 
   2  13  16       56.31      196.04    311.88 o 
  -9   0  17     4588.81     4531.70    799.84 o 
  -7   0  17     8414.63     9024.67   1139.80 o 
  -5   0  17    26039.29    29366.36   1518.60 o 
  -3   0  17     5903.85     6732.28    647.70 o 
  -1   0  17     1055.57     1050.70    458.75 o 
   1   0  17     3608.05     3965.73    800.79 o 
   3   0  17      522.52      225.34    236.96 o 
   5   0  17      307.91      458.00    371.36 o 
   7   0  17     7034.13     8508.93   1211.68 o 
 -10   1  17       56.62      244.78    309.49 o 
  -9   1  17     2514.39     2665.69    425.89 o 
  -8   1  17        1.87     -188.94    305.80 o 
  -7   1  17        2.81      -31.53    254.61 o 
  -6   1  17      209.46      316.04    169.57 o 
  -5   1  17     2161.25     3031.75    391.17 o 
  -4   1  17      106.54       51.29    148.04 o 
  -3   1  17      399.80      185.03    146.22 o 
  -2   1  17      420.81      324.14    169.70 o 
  -1   1  17    11765.61    12306.23    757.67 o 
   0   1  17      139.66      270.98    318.37 o 
   1   1  17    10375.37    10754.19    970.43 o 
   2   1  17      918.59     2019.89    606.54 o 
   3   1  17    13102.09    15377.58   1285.63 o 
   4   1  17       37.44      256.95    189.02 o 
   5   1  17     2770.71     2352.43    448.01 o 
   6   1  17       21.84      335.76    266.00 o 
   7   1  17      331.64      715.84    556.59 o 
   8   1  17       16.14      368.06    574.71 o 
 -10   2  17        3.84       30.48    276.60 o 
  -9   2  17     4740.45     4132.63    808.33 o 
  -8   2  17     2376.65     3072.86    467.09 o 
  -7   2  17     7624.19     9091.64    661.09 o 
  -6   2  17     2122.98     2069.38    342.31 o 
  -5   2  17    22094.62    24563.46   1134.29 o 
  -4   2  17     1928.42     1863.10    253.35 o 
  -3   2  17     2524.32     2992.99    352.51 o 
  -2   2  17       39.04      -18.56    147.75 o 
  -1   2  17     1782.73     1845.38    426.38 o 
   0   2  17       79.58      -71.40    139.23 o 
   1   2  17      111.53       33.17    285.57 o 
   2   2  17       88.76       56.23    197.65 o 
   3   2  17     2100.32     1662.45    351.85 o 
   4   2  17        4.07     -154.05    382.98 o 
   5   2  17     3767.89     4036.11    535.05 o 
   6   2  17      165.17     -128.78    221.43 o 
   7   2  17     6093.56     6488.31    754.12 o 
   8   2  17      747.26      605.70    255.72 o 
 -10   3  17      174.06      224.27    309.70 o 
  -9   3  17     3073.28     3395.91    757.32 o 
  -8   3  17      600.69      179.05    203.11 o 
  -7   3  17       79.59      259.30    207.51 o 
  -6   3  17       24.93      -20.99    197.57 o 
  -5   3  17      308.77      695.31    204.78 o 
  -4   3  17      916.22      720.15    172.41 o 
  -3   3  17     1799.48     1348.64    212.26 o 
  -2   3  17       35.53     -134.74    134.74 o 
  -1   3  17    11592.94    11530.04    724.82 o 
   0   3  17     2529.77     2709.43    443.40 o 
   1   3  17     4785.11     5980.25    558.29 o 
   2   3  17     1124.08     1028.60    264.63 o 
   3   3  17     8762.03     9760.46    779.97 o 
   4   3  17     1962.06     2485.79    476.55 o 
   5   3  17     2073.42     1951.32    397.97 o 
   6   3  17       12.95      -30.47    247.77 o 
   7   3  17      759.11      228.82    290.11 o 
   8   3  17      107.11      246.88    268.98 o 
  -9   4  17     4266.09     5224.64    940.51 o 
  -8   4  17     1575.53     1727.47    609.10 o 
  -7   4  17     4862.04     5150.47    581.64 o 
  -6   4  17     1882.00     1202.46    315.71 o 
  -5   4  17    10402.72    10427.64   1033.17 o 
  -4   4  17     6823.85     6818.81    422.77 o 
  -3   4  17     5210.27     5087.36    359.72 o 
  -2   4  17     2109.06     2064.28    281.47 o 
  -1   4  17      694.75      318.77    316.44 o 
   0   4  17      167.13      231.89    169.32 o 
   1   4  17        0.14     -164.78    164.78 o 
   2   4  17      835.08      829.33    204.61 o 
   3   4  17      246.86      267.49    624.08 o 
   4   4  17     1336.28      991.40    383.30 o 
   5   4  17     1901.96     1549.63    357.97 o 
   6   4  17     1641.21     1906.76    431.20 o 
   7   4  17     3488.92     3611.13    576.04 o 
   8   4  17      674.41      987.00    403.24 o 
  -9   5  17      558.95      692.13    343.64 o 
  -8   5  17      356.76      375.45    289.38 o 
  -7   5  17      220.81     -160.88    358.47 o 
  -6   5  17        6.14     -199.33    398.14 o 
  -5   5  17      714.60      557.57    388.58 o 
  -4   5  17     3445.07     2932.09    319.56 o 
  -3   5  17     1925.62     1625.75    291.00 o 
  -2   5  17     2220.70     2217.36    252.12 o 
  -1   5  17     8916.03     7786.40    375.03 o 
   0   5  17     3627.18     2830.63    523.54 o 
   1   5  17     7669.66     7636.87    648.61 o 
   2   5  17     5230.77     5912.95    489.77 o 
   3   5  17     4770.58     5503.69    528.50 o 
   4   5  17     1877.91     2068.08    351.33 o 
   5   5  17     2188.60     1970.26    323.06 o 
   6   5  17      229.05      417.74    271.26 o 
   7   5  17      118.32     -565.85    565.85 o 
  -9   6  17     2881.78     3723.25    805.71 o 
  -8   6  17     3011.60     2832.07    683.77 o 
  -7   6  17     1902.87     2776.94    730.88 o 
  -6   6  17     7768.58     8790.77   1240.95 o 
  -5   6  17     5888.36     4823.57    910.51 o 
  -4   6  17     7700.35     6098.30    908.64 o 
  -3   6  17     2137.91     2923.65    524.05 o 
  -2   6  17     3237.56     2609.84    410.89 o 
  -1   6  17      177.86      262.56    327.45 o 
   0   6  17      493.49      805.57    324.93 o 
   1   6  17      258.85      231.67    419.00 o 
   2   6  17      156.95       43.04    270.98 o 
   3   6  17      345.53      143.59    320.90 o 
   4   6  17     2004.01     2057.69    725.42 o 
   5   6  17     1957.53     2415.67    798.42 o 
   6   6  17     1193.06     1918.70    655.94 o 
   7   6  17     2693.36     3708.74   1020.33 o 
  -8   7  17       63.56     -199.76    278.75 o 
  -7   7  17      831.26     1349.90    531.26 o 
  -6   7  17        2.81     -236.88    384.40 o 
  -5   7  17      394.72     -142.85    396.20 o 
  -4   7  17     1177.51     1572.52    546.48 o 
  -3   7  17      571.31      409.10    151.76 o 
  -2   7  17     1576.33     1551.29    335.08 o 
  -1   7  17     8997.43     7810.42    718.33 o 
   0   7  17     1522.85     1814.92    374.75 o 
   1   7  17     1792.33     2590.24    477.24 o 
   2   7  17     4913.62     5131.25   1050.66 o 
   3   7  17     2269.61     1815.79    697.61 o 
   4   7  17     3878.68     4323.81   1023.68 o 
   5   7  17     1678.88     1532.90    649.27 o 
   6   7  17     1778.30     1462.25    633.74 o 
  -8   8  17     2446.90     3445.11    834.13 o 
  -7   8  17     2470.32     4261.47    973.08 o 
  -6   8  17     8013.10     6584.20   1104.41 o 
  -5   8  17      693.50      539.54    363.55 o 
  -4   8  17     6540.34     4872.38    998.60 o 
  -3   8  17       65.08      408.41    450.21 o 
  -2   8  17     3475.48     3706.39    913.60 o 
  -1   8  17     2344.76     1454.94    370.59 o 
   0   8  17      247.97      456.90    279.83 o 
   1   8  17       90.25      -36.57    176.36 o 
   2   8  17       67.37      437.70    327.74 o 
   3   8  17      492.24     1862.03    760.93 o 
   4   8  17     1596.12     1734.69    611.08 o 
   5   8  17      592.52      895.18    472.35 o 
   6   8  17     1933.80     1612.43    419.99 o 
  -7   9  17      413.43      -28.42    370.19 o 
  -6   9  17       13.27     -481.82    481.82 o 
  -5   9  17      744.16      196.32    309.16 o 
  -4   9  17     4162.90     4676.82    954.10 o 
  -3   9  17       67.99       53.04    307.82 o 
  -2   9  17     5660.49     5259.72   1042.11 o 
  -1   9  17      407.00      399.92    273.54 o 
   0   9  17     5378.95     5386.96   1088.48 o 
   1   9  17     1371.22     1327.61    563.20 o 
   2   9  17     4876.43     6549.76   1164.56 o 
   3   9  17      937.19      679.22    638.39 o 
   4   9  17     3954.17     4283.46    986.07 o 
   5   9  17      546.43      603.28    458.75 o 
  -6  10  17     5237.38     4735.99    950.21 o 
  -5  10  17       18.26      -21.73    472.59 o 
  -4  10  17     2661.12     1951.30    611.46 o 
  -3  10  17        3.44      775.43    330.85 o 
  -2  10  17     2313.55     2595.30    769.86 o 
  -1  10  17      461.52      242.29    420.40 o 
   0  10  17      513.66      225.64    332.60 o 
   1  10  17      442.42      417.83    421.79 o 
   2  10  17       28.93     -597.26    597.26 o 
   3  10  17       66.22      662.33    607.98 o 
   4  10  17      729.24      427.12    403.87 o 
  -5  11  17       38.06      487.09    439.61 o 
  -4  11  17     1787.91     1739.31    702.96 o 
  -3  11  17      248.55      527.47    410.17 o 
  -2  11  17     2254.97     3197.39    871.80 o 
  -1  11  17      600.82      569.31    388.41 o 
   0  11  17     8111.59     9338.51   1447.59 o 
   1  11  17      105.00     -349.54    349.54 o 
   2  11  17     5375.61     4646.36   1068.14 o 
   3  11  17       82.70     -128.80    294.29 o 
  -3  12  17      229.51      335.23    421.47 o 
  -2  12  17     1175.07     2269.69    856.82 o 
  -1  12  17       55.40      149.38    310.32 o 
   0  12  17      608.03     1125.59    567.01 o 
   1  12  17      180.13     -316.90    366.25 o 
   2  12  17     1010.24     1107.60    627.48 o 
  -8   0  18       56.26      252.35    346.04 o 
  -6   0  18      785.84     1212.28    555.93 o 
  -4   0  18      744.01      501.18    377.00 o 
  -2   0  18     8665.49     8959.25   1251.39 o 
   0   0  18     7517.42     8711.78   1243.01 o 
   4   0  18     5099.15     6172.73    952.79 o 
   6   0  18     1717.03     2846.35    741.21 o 
  -9   1  18      200.51      151.79    298.31 o 
  -8   1  18     4135.64     4632.46    586.29 o 
  -7   1  18       86.70      555.55    255.31 o 
  -6   1  18     5620.14     6096.81    687.62 o 
  -5   1  18       14.54     -212.69    212.69 o 
  -4   1  18    10068.83    10477.65    607.68 o 
  -3   1  18     3544.40     2758.87    387.11 o 
  -2   1  18     5084.05     5224.39    656.38 o 
  -1   1  18        5.62      102.40    225.39 o 
   0   1  18      937.50      522.91    263.43 o 
   1   1  18        0.85      234.68    238.47 o 
   2   1  18      119.65      284.34    192.65 o 
   3   1  18        4.58       96.75    223.11 o 
   4   1  18     1734.27     1982.33    393.85 o 
   5   1  18        0.75      175.42    197.05 o 
   6   1  18     4243.68     5326.08    688.02 o 
   7   1  18       12.53      176.65    264.82 o 
  -9   2  18        4.83      563.75    369.04 o 
  -8   2  18      558.56      401.30    233.78 o 
  -7   2  18       10.34      663.64    279.86 o 
  -6   2  18       28.62      -58.05    193.63 o 
  -5   2  18      312.72      630.50    240.40 o 
  -4   2  18     2377.21     2615.84    369.59 o 
  -3   2  18      875.78      916.64    170.52 o 
  -2   2  18    10971.18    11390.38    729.28 o 
  -1   2  18     1900.80     1948.86    449.24 o 
   0   2  18    13882.85    14322.81   1115.48 o 
   1   2  18      870.04     1050.62    460.60 o 
   2   2  18     4451.83     5131.56    592.71 o 
   3   2  18       28.71     -170.92    170.92 o 
   4   2  18     4687.75     5075.08    580.95 o 
   5   2  18      283.60      377.23    238.57 o 
   6   2  18      549.10      424.85    222.09 o 
   7   2  18      256.26      213.82    414.45 o 
  -9   3  18      364.10      600.02    387.21 o 
  -8   3  18     2322.57     1709.07    513.83 o 
  -7   3  18      559.82      774.61    287.17 o 
  -6   3  18     8243.20     9024.70    813.79 o 
  -5   3  18      112.45     -132.93    336.09 o 
  -4   3  18     9747.33     9722.89    543.20 o 
  -3   3  18     4302.35     4238.36    366.97 o 
  -2   3  18     6862.69     7181.46    575.43 o 
  -1   3  18      300.23      -41.04    156.73 o 
   0   3  18      735.64      550.35    371.92 o 
   1   3  18      123.55      323.13    187.36 o 
   2   3  18      156.53     -157.88    272.24 o 
   3   3  18     1127.70     1307.66    709.28 o 
   4   3  18     1003.13      645.92    264.88 o 
   5   3  18      260.25      269.07    194.82 o 
   6   3  18     4474.75     4754.94    707.88 o 
   7   3  18     1125.46     1336.24    380.98 o 
  -9   4  18      276.23      904.60    444.10 o 
  -8   4  18      836.65      677.85    275.16 o 
  -7   4  18      624.13      636.34    412.34 o 
  -6   4  18      165.37       45.33    186.51 o 
  -5   4  18        3.31      209.70    920.74 o 
  -4   4  18     2568.83     2262.82    352.03 o 
  -3   4  18     4332.75     3867.27    494.74 o 
  -2   4  18     4264.35     4204.10    592.13 o 
  -1   4  18     5838.45     5134.23    755.51 o 
   0   4  18    11760.59    12339.00   1068.68 o 
   1   4  18     2069.42     2581.86    354.58 o 
   2   4  18     1829.12     1803.93    317.26 o 
   3   4  18     3001.73     3088.29    495.14 o 
   4   4  18     2026.79     1622.56    311.62 o 
   5   4  18      810.18      647.96    261.95 o 
   6   4  18     1277.56     1805.31    722.17 o 
  -8   5  18     3438.19     3117.67    814.71 o 
  -7   5  18     1240.71     1385.95    489.68 o 
  -6   5  18     6481.42     7260.04   1184.93 o 
  -5   5  18     3721.33     3318.14    489.27 o 
  -4   5  18     4218.55     5535.24   1062.94 o 
  -3   5  18     6243.24     5245.09    568.45 o 
  -2   5  18     1565.58     1189.57    298.78 o 
  -1   5  18      967.41      545.36    169.70 o 
   0   5  18      340.53      225.46    106.99 o 
   1   5  18        0.43     -472.79    524.77 o 
   2   5  18        6.93      507.64    420.50 o 
   3   5  18      382.08     -321.40    368.55 o 
   4   5  18     4757.19     6650.20   1253.14 o 
   5   5  18      990.30      968.80    534.08 o 
   6   5  18     1939.29     2425.35    739.65 o 
  -8   6  18      822.57     1473.70    558.66 o 
  -7   6  18       28.49      270.61    292.60 o 
  -6   6  18       20.88     -269.46    470.96 o 
  -5   6  18      698.44      890.89    429.56 o 
  -4   6  18     1537.65     2091.25    686.27 o 
  -3   6  18     2223.70     2294.30    701.00 o 
  -2   6  18     1633.78     1815.58    345.32 o 
  -1   6  18     3037.12     2605.82    450.84 o 
   0   6  18     5420.26     5896.96    694.71 o 
   1   6  18     4793.11     4094.73    934.45 o 
   2   6  18     3182.23     3751.06    911.56 o 
   3   6  18     1065.13      367.57    323.99 o 
   4   6  18     4974.43     4350.61   1026.92 o 
   5   6  18     1313.36     1047.55    708.01 o 
   6   6  18      199.47      -16.21    324.91 o 
  -7   7  18     1934.98     2157.48    695.25 o 
  -6   7  18     5701.47     5274.76   1061.75 o 
  -5   7  18     3978.44     4022.63    922.55 o 
  -4   7  18     1753.70     1776.80    682.33 o 
  -3   7  18     4226.11     5218.75   1039.64 o 
  -2   7  18      586.41      317.53    437.33 o 
  -1   7  18     4193.23     3246.72    487.25 o 
   0   7  18      176.37      633.83    566.44 o 
   1   7  18      460.95      734.22    424.24 o 
   2   7  18      371.77      494.69    314.47 o 
   3   7  18      164.33      -29.46    322.54 o 
   4   7  18      954.46     1001.57    513.52 o 
   5   7  18     1360.57     1336.35    626.28 o 
  -7   8  18       85.90      -90.80    350.12 o 
  -6   8  18       45.61       26.38    316.72 o 
  -5   8  18      213.90      437.69    444.54 o 
  -4   8  18      530.30      217.33    304.28 o 
  -3   8  18     2799.01     2080.16    667.51 o 
  -2   8  18      471.13     1232.20    597.24 o 
  -1   8  18     5345.01     4035.44    966.39 o 
   0   8  18     3260.94     3484.10    955.04 o 
   1   8  18     6482.11     6377.34   1214.48 o 
   2   8  18      431.25      549.82    392.16 o 
   3   8  18     5956.44     6036.79   1195.26 o 
   4   8  18      954.59      665.78    665.93 o 
   5   8  18     2084.07     1577.12    684.32 o 
  -6   9  18      821.45     1189.79    586.34 o 
  -5   9  18     3481.10     2972.35    801.30 o 
  -4   9  18      466.75      981.65    509.69 o 
  -3   9  18     2228.85     2776.81    875.89 o 
  -2   9  18      109.82      148.41    313.73 o 
  -1   9  18     1480.82     1938.50    748.37 o 
   0   9  18        5.22       23.72    346.18 o 
   1   9  18      440.15     -256.57    369.90 o 
   2   9  18      450.82      376.23    454.95 o 
   3   9  18       17.67      368.53    370.67 o 
   4   9  18      234.08     -155.79    549.88 o 
  -5  10  18      241.03     -285.91    429.64 o 
  -4  10  18      120.09     -470.51    470.51 o 
  -3  10  18     2672.27     4218.20    962.91 o 
  -2  10  18      162.82      647.87    431.04 o 
  -1  10  18     3373.40     3923.42    890.93 o 
   0  10  18      232.40     -271.02    271.02 o 
   1  10  18     4811.04     4726.47   1121.41 o 
   2  10  18       13.52      628.54    623.66 o 
   3  10  18     3487.71     2763.41    845.05 o 
  -3  11  18     2934.49     3792.28    988.51 o 
  -2  11  18      101.80      103.75    495.83 o 
  -1  11  18      127.86     -287.79    287.79 o 
   0  11  18       42.84      278.45    488.66 o 
   1  11  18       20.65      514.05    549.48 o 
  -7   0  19     8663.42     8498.76   1178.24 o 
  -5   0  19     1617.02     2759.81    731.13 o 
  -3   0  19      158.38       47.86    262.20 o 
  -1   0  19     3463.56     3498.91    845.03 o 
   1   0  19     3488.22     3383.79    841.98 o 
   3   0  19      547.13      579.12    307.04 o 
   5   0  19     3081.99     3360.09    744.52 o 
  -8   1  19       12.80     -608.52    608.52 o 
  -7   1  19      402.58      274.27    222.56 o 
  -6   1  19        1.18     -228.89    228.89 o 
  -5   1  19      810.95      816.99    331.32 o 
  -4   1  19       85.95      157.33    169.91 o 
  -3   1  19      826.02      596.37    380.65 o 
  -2   1  19     1047.41      333.84    347.64 o 
  -1   1  19     6790.42     6698.97    808.60 o 
   0   1  19      623.24     1393.00    418.20 o 
   1   1  19    11917.35    12735.28   1593.59 o 
   2   1  19       88.00     -129.56    231.76 o 
   3   1  19     6690.24     8609.43    753.82 o 
   4   1  19        1.63       22.01    221.65 o 
   5   1  19     3432.59     3635.64    571.69 o 
   6   1  19        2.24     -199.21    312.23 o 
  -8   2  19      969.59      435.17    357.55 o 
  -7   2  19     5500.39     5861.35    700.86 o 
  -6   2  19      711.11      771.45    574.78 o 
  -5   2  19     6160.24     6013.52    716.72 o 
  -4   2  19      152.33      204.86    248.01 o 
  -3   2  19     5499.20     6288.29    753.23 o 
  -2   2  19      893.85      398.20    212.13 o 
  -1   2  19     2217.33     2251.49    505.80 o 
   0   2  19      746.22      695.02    400.75 o 
   1   2  19       12.10        8.97    371.15 o 
   2   2  19       15.00     -149.42    220.94 o 
   3   2  19     1242.08     1388.12    364.76 o 
   4   2  19      901.42     1004.78    286.20 o 
   5   2  19     2273.27     2298.88    450.51 o 
   6   2  19       52.01     -138.15    261.12 o 
  -8   3  19      746.95      178.41    291.06 o 
  -7   3  19       35.91     -288.33    410.03 o 
  -6   3  19      137.68       69.42    181.99 o 
  -5   3  19        5.88       43.92    402.23 o 
  -4   3  19      584.24      257.68    216.98 o 
  -3   3  19     1326.97     1585.02    405.91 o 
  -2   3  19      242.59      608.41    275.13 o 
  -1   3  19    10629.21    11049.20   1494.16 o 
   0   3  19     2869.58     2993.03    850.63 o 
   1   3  19     7064.64     7953.97    680.60 o 
   2   3  19     4369.92     4619.44    546.34 o 
   3   3  19     6733.06     7844.90    734.56 o 
   4   3  19      856.98      765.28    222.37 o 
   5   3  19     2815.87     3605.31    876.50 o 
   6   3  19        4.51       19.24    302.10 o 
  -7   4  19     3233.73     3688.67    862.41 o 
  -6   4  19     1535.19     1543.47    664.62 o 
  -5   4  19     7892.12     8993.43    825.79 o 
  -4   4  19      917.24      962.34    286.08 o 
  -3   4  19     6534.98     6740.84    758.69 o 
  -2   4  19     2741.94     2795.11    747.43 o 
  -1   4  19      591.02      -80.31    342.62 o 
   0   4  19       45.78     -276.84    353.84 o 
   1   4  19      287.55     -490.83    490.83 o 
   2   4  19      548.76      326.70    356.38 o 
   3   4  19      796.16      555.58    458.17 o 
   4   4  19      584.77      -46.61    346.66 o 
   5   4  19     1783.63     2236.39    684.09 o 
  -7   5  19       97.86       80.53    329.31 o 
  -6   5  19        1.03     -138.48    283.92 o 
  -5   5  19      552.49      573.72    444.95 o 
  -4   5  19      566.40      221.63    297.05 o 
  -3   5  19     1782.84     2728.15    854.48 o 
  -2   5  19     3533.05     3980.56    944.50 o 
  -1   5  19     3490.94     3860.24    962.67 o 
   0   5  19     2955.38     2769.39    800.36 o 
   1   5  19     3918.96     3442.60    909.37 o 
   2   5  19     3000.72     3138.17    819.01 o 
   3   5  19     4649.94     5236.93   1124.45 o 
   4   5  19     1540.59      625.28    488.03 o 
   5   5  19     2448.22     2747.07    846.54 o 
  -7   6  19     5654.11     7473.48   1273.27 o 
  -6   6  19      319.39      931.51    495.13 o 
  -5   6  19     6891.78     8458.75   1333.13 o 
  -4   6  19     4514.68     4863.55   1043.53 o 
  -3   6  19     2232.79     1954.56    695.44 o 
  -2   6  19     2980.78     3601.87    922.90 o 
  -1   6  19      256.42      320.08    318.48 o 
   0   6  19      604.00     -160.53    476.11 o 
   1   6  19       70.71     -174.73    400.63 o 
   2   6  19      261.21      -59.34    289.08 o 
   3   6  19      715.38     1852.24    763.16 o 
   4   6  19      474.42     1029.46    568.29 o 
  -6   7  19       39.16     -378.45    526.52 o 
  -5   7  19      288.19     -154.46    429.63 o 
  -4   7  19      195.99     -141.50    381.37 o 
  -3   7  19     1308.84      665.90    431.57 o 
  -2   7  19     3235.48     4467.28   1031.88 o 
  -1   7  19     1919.04     1851.20    637.14 o 
   0   7  19     2083.14     2244.40    718.21 o 
   1   7  19     1576.96     1013.38    453.96 o 
   2   7  19     4919.35     6152.08   1230.75 o 
   3   7  19     1991.76     1741.57    635.46 o 
   4   7  19     4728.13     4730.11   1115.39 o 
  -5   8  19     2432.86     1484.59    534.77 o 
  -4   8  19     7665.99     8074.64   1364.84 o 
  -3   8  19      634.41      823.69    523.74 o 
  -2   8  19     2128.66     1867.23    734.90 o 
  -1   8  19      446.25      413.85    418.25 o 
   0   8  19      318.36     -269.74    368.88 o 
   1   8  19       20.56     -649.46    649.46 o 
   2   8  19      522.42     1121.71    748.81 o 
   3   8  19      113.48     -386.16    524.80 o 
  -4   9  19      595.53      957.41    608.56 o 
  -3   9  19      228.19     -210.73    352.50 o 
  -2   9  19     1507.78      797.41    480.76 o 
  -1   9  19     1886.67     2264.68    778.74 o 
   0   9  19     2521.18     3086.69    917.60 o 
   1   9  19      519.98      756.27    511.67 o 
   2   9  19     4175.25     2775.66    930.08 o 
  -6   0  20        2.40      187.67    253.74 o 
  -4   0  20     2231.99     2598.65    688.36 o 
  -2   0  20     3013.19     2842.88    786.99 o 
   0   0  20     5650.70     6415.67   1170.83 o 
   4   0  20     6631.96     7878.46   1093.19 o 
  -7   1  20       73.76       51.22    204.04 o 
  -6   1  20     4741.94     6192.98    744.07 o 
  -5   1  20      132.34     -243.79    243.79 o 
  -4   1  20     3906.74     4240.33    648.51 o 
  -3   1  20      121.93       95.76    388.01 o 
  -2   1  20     1802.50     2076.76    597.71 o 
  -1   1  20        1.41     -285.24    290.30 o 
   0   1  20     1434.89     1027.14    405.13 o 
   1   1  20      133.58      553.15    367.34 o 
   2   1  20      703.30      251.16    427.09 o 
   3   1  20      770.88      598.99    298.99 o 
   4   1  20     1568.65     1395.26    346.36 o 
  -7   2  20       48.71      -26.56    273.44 o 
  -6   2  20       42.29      268.38    240.20 o 
  -5   2  20       55.89     -228.62    228.62 o 
  -4   2  20     2021.91     1394.40    394.77 o 
  -3   2  20     1212.26     1267.82    342.11 o 
  -2   2  20     2457.14     2476.06    495.48 o 
  -1   2  20      651.84      526.37    317.54 o 
   0   2  20     8388.20     8155.62   1346.08 o 
   1   2  20      760.21      396.27    209.53 o 
   2   2  20     4582.61     6022.31    673.97 o 
   4   2  20     5530.12     6466.92   1025.68 o 
  -6   3  20     3132.70     3871.00    976.53 o 
  -5   3  20     1415.08     1408.04    579.88 o 
  -4   3  20     6501.76     6163.78    740.19 o 
  -3   3  20      122.84      108.27    198.95 o 
  -2   3  20     4669.10     4726.90    680.28 o 
  -1   3  20      335.69      251.31    352.62 o 
   0   3  20      747.53     -229.09    497.97 o 
   1   3  20       14.26     -207.46    391.91 o 
   2   3  20      227.56      179.03    415.55 o 
   3   3  20       54.17      587.93    556.53 o 
   4   3  20     1696.46     1169.58    490.11 o 
  -6   4  20      252.65      229.77    367.83 o 
  -5   4  20       16.92      -50.92    272.45 o 
  -4   4  20     2054.93     2688.12    501.53 o 
  -3   4  20     2722.29     2737.20    838.90 o 
  -2   4  20     2564.76     3014.68    865.14 o 
  -1   4  20     1226.42      633.44    448.91 o 
   0   4  20     6853.75     6577.88   1232.32 o 
   1   4  20     1927.87      610.55    430.26 o 
   2   4  20     3152.91     4615.78   1049.03 o 
   3   4  20     2698.23     2710.02    869.25 o 
   4   4  20     2590.21     2852.32    824.10 o 
  -5   5  20     1170.03     1524.89    603.41 o 
  -4   5  20     3997.52     4574.35   1018.25 o 
  -3   5  20     3056.36     3460.84    827.97 o 
  -2   5  20     2628.59     2390.77    773.48 o 
  -1   5  20     1504.31      856.00    552.83 o 
   0   5  20     1043.76     1955.45    743.06 o 
   1   5  20       45.08     -390.71    390.71 o 
   2   5  20      575.10     1096.40    595.82 o 
   3   5  20      204.85      739.03    488.88 o 
  -5   6  20      611.51      531.54    453.64 o 
  -4   6  20     1588.96      818.02    531.09 o 
  -3   6  20     1322.76     1735.05    664.00 o 
  -2   6  20     1874.28     1997.62    650.40 o 
  -1   6  20      710.53      456.12    411.85 o 
   0   6  20     4069.51     5516.76   1204.46 o 
   1   6  20     2977.78     2260.69    810.30 o 
   2   6  20     1151.78     1701.00    848.24 o 
  -4   7  20     2319.17     2869.52    848.50 o 
  -3   7  20     1845.02     2742.40    833.36 o 
  -2   7  20     2446.03     2016.95    690.38 o 
  -1   7  20     1885.54     2598.29    821.23 o 
   0   7  20       73.60     -586.10    586.10 o 
   1   7  20      101.79      735.66    596.92 o 
  -2   8  20      806.61      604.98    669.64 o 
  -1   8  20     1393.25      968.01    589.11 o 
  -5   0  21     6671.37     7430.52   1247.54 o 
  -3   0  21     3328.98     4458.42    985.81 o 
  -1   0  21      336.32      325.72    378.58 o 
  -5   1  21      255.81      323.13    238.63 o 
  -4   1  21       28.72       68.23    321.07 o 
  -3   1  21      347.54      105.98    237.56 o 
  -2   1  21      127.13     -147.44    261.67 o 
  -1   1  21     5507.37     5622.44    788.68 o 
   0   1  21        7.99     -361.93    451.51 o 
   1   1  21     6352.44     7104.57   1329.15 o 
  -5   2  21     4983.62     4797.11    679.01 o 
  -4   2  21       10.90       59.37    227.84 o 
  -3   2  21     2494.07     2374.43    488.29 o 
  -2   2  21        3.82      136.55    253.98 o 
  -1   2  21      585.85      977.80    620.73 o 
   0   2  21       76.27     -315.46    396.58 o 
   1   2  21       13.63      120.82    433.12 o 
   2   2  21       18.83     -169.38    358.07 o 
  -4   3  21      185.15       15.96    358.60 o 
  -3   3  21     1431.95     1456.17    394.89 o 
  -2   3  21     1097.52     1273.93    691.58 o 
  -1   3  21     3373.63     3835.34    975.46 o 
   0   3  21     1398.33     1161.89    561.34 o 
   1   3  21     5115.48     4315.30   1007.08 o 
   2   3  21     1365.54     2287.41    810.54 o 
  -4   4  21     2233.97     1539.84    681.69 o 
  -3   4  21     3755.40     4768.06   1098.96 o 
  -2   4  21     1480.78     1849.98    762.05 o 
  -1   4  21      649.29     1626.42    693.32 o 
   0   4  21       25.34     -603.22    603.22 o 
   1   4  21        4.12     -306.95    480.12 o 
  -3   5  21     1913.64     2892.85    893.11 o 
  -2   5  21      968.21      590.35    413.98 o 
  -1   5  21     4979.40     3884.13   1022.58 o 
   0   5  21     1022.99      877.09    553.40 o 
                                                 
